# Supplementary material for: RNA-Seq Comparison of Larval and Adult Malpighian Tubules of the Yellow Fever Mosquito Aedes aegypti Reveals Life Stage-Specific Changes in Renal Function
Source: Front Physiol. 2017 May 9;8:283. doi: 10.3389/fphys.2017.00283 (PMC5422481; doi:10.3389/fphys.2017.00283)
Supplement: Table S1 — Overall sequencing results. General statistics pertaining to the sequencing run. Number of reads and % aligning is the number of reads from the library which aligned to the reference transcripts using Bowtie2 and Tophat2. [file Table1.XLSX]

## Sheet: Table S1 Sequencing Result
Library	# of reads	% aligning
Adult1	2619827	75.03
Adult2	2628727	73.81
Larva1	3120579	71.12
Larva2	3100202	70.12

## Sheet: Table S2 Cytochrome P450
Transcript ID	# of reads Adult	# of reads Larvae	FPKM of adult	FPKM of larvae	Deseq fold change a/l	Wiki Description	Inter Protein Description	pval
AAEL009018	1852.5	3	36.6578	0.109563	304.97	cytochrome P450	Cytochrome P450, E-class, group I	0
AAEL006827	288.5	0.5	6.89667	0.0217239	184.888	cytochrome P450	Cytochrome P450, E-class, group I	0
AAEL002046	756.5	2	18.2966	0.0848253	178.641	cytochrome P450	Cytochrome P450, E-class, group I	0
AAEL012770	171	0.5	4.01114	0.020839	112.931	cytochrome P450	Cytochrome P450, E-class, group I	0
AAEL007812	70	0	1.67175	0	104.792	cytochrome P450	Cytochrome P450, E-class, group I	0
AAEL008023	182.5	1	4.09528	0.0394325	76.8851	cytochrome P450	Cytochrome P450, E-class, group I	0
AAEL005700	46	0	1.04809	0	70.6198		Cytochrome P450, E-class, group I	0
AAEL002067	27.5	0	0.680115	0	42.9884	cytochrome P450	Cytochrome P450, E-class, group I	0
AAEL012773	24	0	0.549623	0	37.5836	cytochrome P450	Cytochrome P450, E-class, group I	0
AAEL000338	36.5	0.5	0.741067	0.0183308	25.6912	cytochrome P450	Cytochrome P450, E-class, group I	0
AAEL011769	34	0.5	0.829506	0.0220221	23.9724	cytochrome P450	Cytochrome P450, E-class, group I	0
AAEL014830	76.5	1.5	1.64701	0.0596164	23.909	cytochrome P450	Cytochrome P450, E-class, group IV	0
AAEL009762	169.5	4.5	3.51308	0.182963	19.7745	hypothetical protein	Cytochrome P450, E-class, group I	0
AAEL013555	34.5	1	0.731933	0.0412738	14.9416	cytochrome P450	Cytochrome P450, E-class, group IV	0
AAEL011761	9	0	0.219535	0	13.7744	cytochrome P450	Cytochrome P450, E-class, group IV	0.03
AAEL012761	7.5	0	0.189953	0	11.3802	cytochrome P450	Cytochrome P450, E-class, group I	0.05
AAEL014924	7.5	0	0.148409	0	11.3365	cytochrome P450	Cytochrome P450, E-class, group I	0.05
AAEL004888	137	6.5	3.22295	0.282999	11.2938		Cytochrome P450, E-class, group I	0
AAEL009122	20.5	1	0.476456	0.0431233	8.87331	cytochrome P450	Cytochrome P450, E-class, group II	0.01
AAEL004054	6671.5	423	136.028	15.0915	8.85414	cytochrome P450	Cytochrome P450, E-class, group I	0
AAEL003399	57.5	5	1.31621	0.18659	6.10246	cytochrome P450	Cytochrome P450, E-class, group I	0
AAEL007808	91.5	8.5	2.12441	0.345828	5.82925	cytochrome P450	Cytochrome P450, E-class, group I	0
AAEL007807	34	4	0.807566	0.1494	4.47844	cytochrome P450	Cytochrome P450, E-class, group I	0.01
AAEL004941	98	12.5	2.20251	0.505076	4.31171	cytochrome P450	Cytochrome P450, E-class, group I	0
AAEL002043	46	6	2.42942	0.515026	4.13403	cytochrome P450	Cytochrome P450, E-class, group I	0.01
AAEL017061	573	98.5	11.4275	3.49094	3.26206		Cytochrome P450, E-class, group I	0
AAEL003763	863	195.5	19.9599	7.82715	2.47719	cytochrome P450	Cytochrome P450, E-class, group I	0
AAEL007010	821.5	186.5	19.0639	7.34771	2.47229	cytochrome P450	Cytochrome P450, E-class, group IV	0
AAEL008345	642.5	146	13.5348	5.50016	2.46517	cytochrome P450	Cytochrome P450, E-class, group I	0
AAEL006824	919	224.5	15.5829	6.777	2.29543	cytochrome P450	Cytochrome P450, E-class, group I	0
AAEL002633	104.5	32.5	2.14761	1.18889	1.79427	cytochrome P450	Cytochrome P450, E-class, group I	0.04
AAEL007024	2236	723.5	52.6378	30.2524	1.73642	cytochrome P450	Cytochrome P450, E-class, group IV	0
AAEL009131	3285	2442	78.1301	100.545	0.756736	cytochrome P450	Cytochrome P450, E-class, group I	0
AAEL014893	2828.5	2216	59.2885	82.0899	0.717482	cytochrome P450	Cytochrome P450, E-class, group I	0
AAEL014413	934.5	759	20.5388	29.4929	0.691844	cytochrome P450	Cytochrome P450, E-class, group I	0
AAEL017297	323.5	310.5	7.52352	12.8549	0.586423		Cytochrome P450, E-class, group I	0
AAEL014605	379	376	8.09121	14.0927	0.568172	cytochrome P450	Cytochrome P450, E-class, group I	0
AAEL006815	213.5	212	4.27081	7.48528	0.566531	cytochrome P450	Cytochrome P450, E-class, group I	0
AAEL003349	2434.5	2498	29.6107	53.1995	0.548356	nadph cytochrome P450	Flavodoxin/nitric oxide synthase	0
AAEL014019	61.5	64.5	1.36508	2.18805	0.539035	cytochrome P450	Cytochrome P450, E-class, group I	0.02
AAEL014614	106.5	115	1.83755	3.51642	0.52152	cytochrome P450	Cytochrome P450, E-class, group I	0
AAEL009125	417.5	458.5	9.91004	18.9904	0.512605	cytochrome P450	Cytochrome P450, E-class, group I	0
AAEL014607	772.5	864.5	16.1746	31.8759	0.502904	cytochrome P450	Cytochrome P450, E-class, group I	0
AAEL009129	1757.5	2018	43.4464	87.4515	0.489916	cytochrome P450	Cytochrome P450, E-class, group I	0
AAEL014594	69	86	1.52803	3.32352	0.454554	cytochrome P450	Cytochrome P450, E-class, group I	0
AAEL006793	1991.5	2515.5	43.0894	95.633	0.445248	cytochrome P450	Cytochrome P450, E-class, group I	0
AAEL009117	434	575	10.5492	24.8455	0.425008	cytochrome P450	Cytochrome P450, E-class, group I	0
AAEL009130	571.5	784	20.5039	49.6101	0.409804		Cytochrome P450, E-class, group I	0
AAEL009120	167	238	3.91427	9.81629	0.394746	cytochrome P450	Cytochrome P450, E-class, group IV	0
AAEL010158	24	36	0.580009	1.4161	0.380309	cytochrome P450	Cytochrome P450, E-class, group II	0.01
AAEL006798	1031.5	1630	22.848	63.2465	0.356164	cytochrome P450	Cytochrome P450, E-class, group I	0
AAEL015641	195	308.5	10.2447	28.2194	0.355942	cytochrome P450	Cytochrome P450, E-class, group IV	0
AAEL008017	28.5	46	0.62594	1.63669	0.352599	cytochrome P450	Cytochrome P450, E-class, group I	0
AAEL009126	67	107.5	1.4449	4.3957	0.352456	cytochrome P450	Cytochrome P450, E-class, group II	0
AAEL018030	26.5	43.5	0.566112	1.64552	0.347009		Cytochrome P450, E-class, group I	0
AAEL014616	93	157.5	2.11605	6.31569	0.333167	cytochrome P450	Cytochrome P450, E-class, group I	0
AAEL010151	1562	2680	35.3286	106.802	0.327847	cytochrome P450	Cytochrome P450, E-class, group I	0
AAEL001960	831	1480.5	17.8905	56.0645	0.315885	cytochrome P450	Cytochrome P450, E-class, group I	0
AAEL013554	11	21	0.264534	0.890942	0.304751	cytochrome P450	Cytochrome P450, E-class, group IV	0.01
AAEL014689	1279	2380	21.4185	70.2222	0.302354	nadph cytochrome P450	Ferredoxin reductase-type FAD-binding domain	0
AAEL001320	61	120	1.30903	4.54884	0.287734	cytochrome P450	Cytochrome P450, E-class, group I	0
AAEL014609	1667.5	3265	36.6352	124.712	0.28737	cytochrome P450	Cytochrome P450, E-class, group I	0
AAEL002031	1556	3336	33.2771	126.643	0.262516	cytochrome P450	Cytochrome P450, E-class, group IV	0
AAEL009124	578	1259.5	13.7541	52.8353	0.258464	cytochrome P450	Cytochrome P450, E-class, group II	0
AAEL017366	356.5	782	13.3336	50.8207	0.25678		Cytochrome P450, E-class, group I	0
AAEL009127	1584.5	3528.5	38.3448	149.81	0.252572	cytochrome P450	Cytochrome P450, E-class, group I	0
AAEL008638	206.5	502.5	4.43486	18.7168	0.231727	cytochrome P450	Cytochrome P450, E-class, group IV	0
AAEL005006	21	52.5	0.483776	2.08147	0.229776	cytochrome P450	Cytochrome P450, E-class, group I	0
AAEL008889	16	42.5	0.375534	1.70699	0.217094	cytochrome P450	Cytochrome P450, E-class, group I	0
AAEL007816	588.5	1603	13.7706	67.0983	0.20664	cytochrome P450	Cytochrome P450, E-class, group I	0
AAEL003380	81	222.5	1.79954	8.80853	0.205619	cytochrome P450	Cytochrome P450, E-class, group I	0
AAEL014618	3	9.5	0.0541999	0.339066	0.204563	cytochrome P450	Cytochrome P450, E-class, group I	0.04
AAEL006795	427	1206.5	9.45948	46.2353	0.19939	cytochrome P450	Cytochrome P450, E-class, group I	0
AAEL009128	438	1237.5	10.7677	52.9865	0.199354	cytochrome P450	Cytochrome P450, E-class, group I	0
AAEL001807	1516	4717	33.1938	179.488	0.18102	cytochrome P450	Cytochrome P450, E-class, group I	0
AAEL007473	566	1772	13.0141	73.4086	0.179806	cytochrome P450	Cytochrome P450, E-class, group I	0
AAEL010946	282	891	5.10246	27.9861	0.178517	cytochrome P450	Cytochrome P450, E-class, group I	0
AAEL006984	293.5	992.5	6.99924	41.2618	0.166564	cytochrome P450	Cytochrome P450, E-class, group IV	0
AAEL001288	142	494.5	3.13641	18.5056	0.161841	cytochrome P450	Cytochrome P450, E-class, group I	0
AAEL004870	71	258	1.5071	9.79725	0.155624	cytochrome P450	Cytochrome P450, E-class, group I	0
AAEL006805	281.5	1123	6.18679	43.6933	0.141406	cytochrome P450	Cytochrome P450, E-class, group I	0
AAEL002005	11	46	0.259101	1.79231	0.140758	cytochrome P450	Cytochrome P450, E-class, group I	0
AAEL006044	2	10	0.0493466	0.390494	0.136134	cytochrome P450	Cytochrome P450, E-class, group I	0.01
AAEL009121	59.5	259.5	1.45595	11.0295	0.129883	cytochrome P450	Cytochrome P450, E-class, group II	0
AAEL009591	6	35.5	0.124788	1.35884	0.10142	cytochrome P450	Cytochrome P450, E-class, group I	0
AAEL006989	282	1690.5	6.76536	71.1829	0.0940171	cytochrome P450	Cytochrome P450, E-class, group I	0
AAEL006992	208	1294.5	4.84776	54.5164	0.0905915	cytochrome P450	Cytochrome P450, E-class, group I	0
AAEL014617	220.5	1379.5	4.90682	53.5836	0.090097	cytochrome P450	Cytochrome P450, E-class, group I	0
AAEL007830	260	1662	5.83553	67.8448	0.0881981	cytochrome P450	Cytochrome P450, E-class, group I	0
AAEL010154	31.5	207	0.762723	8.455	0.0865958	cytochrome P450	Cytochrome P450, E-class, group I	0
AAEL013556	4	32	0.0961943	1.33534	0.0770076	cytochrome P450	Cytochrome P450, E-class, group IV	0
AAEL013798	366	3038.5	8.84564	128.697	0.0678814	cytochrome P450	Cytochrome P450, E-class, group I	0
AAEL009132	931	7989.5	20.7586	313.91	0.0656185	cytochrome P450	Cytochrome P450, E-class, group II	0
AAEL009119	5	49	0.94295	16.9101	0.0617764	hypothetical protein	Cytochrome P450, E-class, group I	0
AAEL014411	289	2937.5	6.55812	117.238	0.0554285	cytochrome P450	Cytochrome P450, E-class, group I	0
AAEL005696	9.5	104	0.210875	3.9471	0.05341	cytochrome P450	Cytochrome P450, E-class, group I	0
AAEL008018	33	360.5	0.725644	13.737	0.0520676	cytochrome P450	Cytochrome P450, E-class, group IV	0
AAEL014611	16	222	0.330182	8.0036	0.0415013	cytochrome P450	Cytochrome P450, E-class, group I	0
AAEL017556	14.5	215	0.340818	9.20989	0.0388899		Cytochrome P450, E-class, group II	0
AAEL014608	41	624	0.751256	21.0919	0.0373035	cytochrome P450	Cytochrome P450, E-class, group I	0
AAEL012266	930	14166.5	21.837	581.521	0.0369525	cytochrome P450	Cytochrome P450, E-class, group I	0
AAEL014613	25.5	418.5	0.563267	16.0228	0.0348415	cytochrome P450	Cytochrome P450, E-class, group I	0
AAEL006811	62.5	1023.5	1.41675	40.7917	0.0345793	cytochrome P450	Cytochrome P450, E-class, group I	0
AAEL014829	1.5	31	0.0355853	1.24764	0.0337185	cytochrome P450	Cytochrome P450, E-class, group IV	0
AAEL009138	1	29	0.025095	1.19888	0.026386	cytochrome P450	Cytochrome P450, E-class, group I	0
AAEL014610	36.5	1174	0.829237	46.7181	0.0184733	cytochrome P450	Cytochrome P450, E-class, group I	0
AAEL014603	47	1520	0.859498	49.3789	0.0175327	cytochrome P450	Cytochrome P450, E-class, group I	0
AAEL017539	1361.5	71959	18.9273	1761.32	0.0106731		Cytochrome P450, E-class, group I	0
AAEL007815	12	664	0.292586	26.8366	0.0104825	cytochrome P450	Cytochrome P450, E-class, group I	0
AAEL002085	0.5	77	0.0117976	3.15747	0.00645167	cytochrome P450	Cytochrome P450, E-class, group I	0
AAEL014678	7	738	0.158571	31.1074	0.00563628	cytochrome P450	Cytochrome P450, E-class, group I	0
AAEL014890	1.5	198	0.0235871	8.22289	0.00537592	cytochrome P450	Cytochrome P450, E-class, group IV	0
AAEL014604	0	69.5	0	2.77148	0.0034142	cytochrome P450	Cytochrome P450, E-class, group I	0
AAEL006814	0	133	0	4.80322	0.00189271	cytochrome P450	Cytochrome P450, E-class, group I	0
AAEL014684	2	2504.5	0.0489598	106.792	0.000566862	cytochrome P450	Cytochrome P450, E-class, group I	0

## Sheet: Table S3 glutathione
Transcript ID	# of reads Adult	# of reads Larvae	Deseq fold change a/l	FPKM of adult	FPKM of larvae	Wiki Description	Inter Protein Description	pval
AAEL007954	57.5	1.5	17.9838	4.07609	0.201384	glutathione-s-transferase theta, gst	Glutathione S-transferase, C-terminal-like	0
AAEL001090	76.5	2.5	15.33	4.65824	0.251779	glutathione-s-transferase theta, gst	Glutathione S-transferase, C-terminal-like	0
AAEL008397	1607	197.5	4.56383	102.996	23.0265	glutathione peroxidase	Thioredoxin-like fold	0
AAEL007955	138.5	27	2.85561	9.18482	3.12084	glutathione-s-transferase theta, gst	Glutathione S-transferase, C-terminal-like	0
AAEL000495	52.5	12	2.41368	4.96128	2.15633	secreted glutathione peroxidase, putative	Thioredoxin-like fold	0.03
AAEL009016	147	58	1.42383	8.79501	6.14312	glutathione-s-transferase theta, gst	Glutathione S-transferase, C-terminal-like	0.14
AAEL007947	1121.5	489.5	1.28719	70.3621	55.4833	glutathione-s-transferase theta, gst	Glutathione S-transferase, C-terminal-like	0.01
AAEL010591	824	407.5	1.13618	42.2587	37.7635	glutathione-s-transferase theta, gst	Glutathione S-transferase, C-terminal-like	0.26
AAEL006818	26.5	15.5	0.957751	3.25043	3.25828	glutathione S-transferase, putative	Membrane associated eicosanoid/glutathione metabolism-like domain	0.94
AAEL006829	1046.5	677.5	0.868406	65.4675	74.8584	microsomal glutathione s-transferase	Membrane associated eicosanoid/glutathione metabolism-like domain	0.17
AAEL011752	848	762.5	0.625657	48.6432	77.8171	glutathione-s-transferase theta, gst	Glutathione S-transferase, C-terminal-like	0
AAEL006458	3049.5	3431.5	0.499525	95.3295	189.414	alcohol dehydrogenase	Alcohol dehydrogenase class III/S-(hydroxymethyl)glutathione dehydrogenase	0
AAEL009154	1798	2172	0.46545	23.1851	49.6137	glutathione synthetase	Glutathione synthase, alpha-helical, eukaryotic	0
AAEL010500	46	72.5	0.359164	2.68097	8.40232	glutathione-s-transferase theta, gst	Glutathione S-transferase, C-terminal-like	0
AAEL007951	1665	2710	0.345815	107.174	304.112	glutathione-s-transferase theta, gst	Glutathione S-transferase, C-terminal-like	0
AAEL007962	2969	6314.5	0.264426	189.908	705.098	glutathione-s-transferase theta, gst	Glutathione S-transferase, C-terminal-like	0
AAEL007964	4.5	10.5	0.26232	0.209316	1.03764	glutathione-s-transferase theta, gst	Glutathione S-transferase, C-terminal-like	0.06
AAEL012069	1340	2960	0.254758	113.551	448.135	glutathione peroxidase	Thioredoxin-like fold	0
AAEL001078	7.5	22.5	0.197531	0.357375	1.85193	glutathione-s-transferase theta, gst	Glutathione S-transferase, C-terminal-like	0
AAEL009017	524	1545	0.190904	30.7044	158.467	glutathione-s-transferase theta, gst	Glutathione S-transferase, C-terminal-like	0
AAEL009020	532	1617	0.184946	32.7986	174.914	glutathione-s-transferase theta, gst	Glutathione S-transferase, C-terminal-like	0
AAEL010157	62.5	208	0.17026	4.61584	27.2208	microsomal glutathione s-transferase	Membrane associated eicosanoid/glutathione metabolism-like domain	0
AAEL000092	66.5	233.5	0.161009	4.26793	25.9371	glutathione-s-transferase theta, gst	Glutathione S-transferase, C-terminal-like	0
AAEL010582	317	1176	0.151838	19.963	127.249	glutathione-s-transferase theta, gst	Glutathione S-transferase, C-terminal-like	0
AAEL001054	3.5	16	0.138325	0.213475	1.72783	glutathione-s-transferase theta, gst	Glutathione S-transferase, C-terminal-like	0
AAEL007946	206.5	937.5	0.124092	11.4581	93.8016	glutathione-s-transferase theta, gst	Glutathione S-transferase, C-terminal-like	0
AAEL006764	85.5	411	0.117502	6.66656	56.8472	glutathione transferase D10, putative	Glutathione S-transferase, C-terminal-like	0
AAEL006467	11560.5	56363	0.11548	394.572	3381.35	alcohol dehydrogenase	Alcohol dehydrogenase class III/S-(hydroxymethyl)glutathione dehydrogenase	0
AAEL001061	9153.5	48440	0.106319	642.722	5951.16	glutathione-s-transferase theta, gst	Glutathione S-transferase, C-terminal-like	0
AAEL006471	38.5	246	0.0888302	1.32243	14.9118	alcohol dehydrogenase	Alcohol dehydrogenase class III/S-(hydroxymethyl)glutathione dehydrogenase	0
AAEL001071	47	435	0.0613064	3.24011	52.8508	glutathione-s-transferase theta, gst	Glutathione S-transferase, C-terminal-like	0
AAEL011741	1608	15385	0.0588746	107.498	1769.72	glutathione s-transferase	Glutathione S-transferase, C-terminal-like	0
AAEL004229	255	4543.5	0.0316501	14.5989	469.778	glutathione transferase AtGST, putative	Glutathione S-transferase, C-terminal-like	0
AAEL007948	355.5	8529.5	0.0235035	22.6696	947.609	glutathione-s-transferase theta, gst	Glutathione S-transferase, C-terminal-like	0

## Sheet: Table S4 uric acid production
Transcript ID	# of reads adult	# of reads larvae	Deseq fold change a/l	FPKM of adult	FPKM of larvae	Description	stat	pval
AAEL002194	222.5	1747	0.0717727	5.5264	76.7988	uricase	-28.58	0
AAEL002683	643.5	2763.5	0.131123	4.38377	33.1181	aldehyde oxidase	-25.71	0
AAEL010630	144	606.5	0.134058	1.59852	11.8357	xanthine dehydrogenase	-16.5	0
AAEL014493	2092	7049.5	0.166936	16.9252	100.343	aldehyde oxidase	-26.46	0
AAEL010372	605.5	1780	0.191497	5.17836	26.5594	aldehyde oxidase	-19.9	0
AAEL010367	0.5	2.5	0.205337	0.00370908	0.0317717	aldehyde oxidase	-1.34	0.23
AAEL010384	192	361.5	0.299273	1.70257	5.54683	aldehyde oxidase	-9.47	0
AAEL010382	2673.5	2168	0.693683	21.587	30.7675	aldehyde oxidase	-4.47	0
AAEL010370	611	27.5	12.3224	3.56218	0.283728	aldehyde oxidase	13.61	0
AAEL017218	13.5	0	20.9759	0.825832	0	Aldehyde oxidase/xanthine dehydrogenase, molybdopterin binding	2.9	0.01
AAEL010391	35.5	0.5	24.8198	0.315483	0.00816955	aldehyde oxidase	3.79	0
AAEL002675	288.5	259.5	0.626011	8.41006	13.2633	arginase	-3.47454	0.000511727

## Sheet: Table S5 iron heme table
Transcript ID	# of reads Adult	# of reads Larvae	Deseq fold change a/l	FPKM of adult	FPKM of larvae	Description	stat	pval
AAEL004390	27477.5	7.5	1913.19	392.565	0.195601	heme peroxidase	29.26	0
AAEL004388	10712.5	4	1333.24	168.331	0.11499	heme peroxidase	21.45	0
AAEL004401	12386	13	515.979	182.429	0.357659	heme peroxidase	30.5	0
AAEL014246	372.5	5.5	35.9875	3.70255	0.0957661	glucosyl/glucuronosyl transferases	10.71	0
AAEL010321	1497	47.5	17.5479	29.2145	1.65446	porphobilinogen deaminase	20.4	0
AAEL018041	53	7.5	3.84654	1.17588	0.258736	glucosyl/glucuronosyl transferases	3.08	0
AAEL014630	2556	799	1.79672	127.147	69.7051	cytochrome C1 heme lyase	7.53	0
AAEL000884	877	282.5	1.74416	11.8709	6.72946	eukaryotic translation initiation factor 2 alpha kinase 1 (heme-regulated eukaryotic initiation factor eif-2-alpha kinase)	5.24	0
AAEL003762	499.5	187	1.49792	12.6374	8.36865	Protoporphyrinogen IX oxidase, putative	3.15	0
AAEL018292	49	21	1.30378	0.320738	0.24213	heme peroxidase	0.72	0.54
AAEL012426	826.5	395	1.17504	20.3231	17.2034	cytochrome c oxidase assembly protein cox15	1.61	0.15
AAEL002304	639	379	0.947698	12.5125	13.0564	porphobilinogen synthase	-0.51	0.68
AAEL007787	5733	3562.5	0.903882	68.7837	74.5476	5-aminolevulinic acid synthase	-1.54	0.17
AAEL001479	2955.5	2204.5	0.753481	62.8684	82.6656	protoheme ix farnesyltransferase	-4.05	0
AAEL010396	23.5	20	0.663885	0.493071	1.64505	secreted ferritin G subunit precursor, putative	-0.99	0.39
AAEL010393	9	9	0.576555	0.45091	0.800142	ferritin subunit, putative	-0.91	0.44
AAEL005415	629.5	617	0.573509	15.9085	27.6199	ferrochelatase	-5.73	0
AAEL013389	488	613.5	0.447427	7.95243	17.3273	coproporphyrinogen iii oxidase	-8.13	0
AAEL012481	5.5	7.5	0.439489	0.0689099	0.180745	heme peroxidase	-1.2	0.29
AAEL006693	1581.5	2038.5	0.436293	37.874	85.8683	uroporphyrinogen decarboxylase	-11.25	0
AAEL007383	11669	15279	0.429343	426.04	978.112	secreted ferritin G subunit precursor, putative	-13.37	0
AAEL007385	13399.5	17887	0.421093	420.711	985.647	Ferritin subunit Precursor (EC 1.16.3.1)(Ferritin heavy chain-like protein)(AeFer(H))	-14.23	0
AAEL008136	229.5	337.5	0.382824	9.03987	23.3566	conserved hypothetical protein	-7.65	0
AAEL006014	18.5	28.5	0.3715	0.31828	0.871213	heme peroxidase	-2.43	0.02
AAEL002158	4955.5	8320.5	0.335032	184.78	545.029	secreted ferritin G subunit precursor, putative	-14.95	0
AAEL002688	70	169.5	0.23384	5.2632	35.4343	glucosyl/glucuronosyl transferases	-7.94	0
AAEL000359	0	4.5	0.0535748	0	0.603244	ferritin-precursor, putative	-2.56	0.02
AAEL004335	21.5	285	0.0431536	0.849579	19.9636	secreted ferritin G subunit precursor, putative	-15.27	0
AAEL014244	1	18	0.0426883	0.0214105	0.601596	glucosyl/glucuronosyl transferases	-4.2	0
AAEL018042	199	3973	0.0282461	6.46777	210.188	glucosyl/glucuronosyl transferases	-41.43	0
AAEL002354	12.5	543.5	0.0133258	0.172084	13.9567	heme peroxidase	-19.16	0

## Sheet: Table S6 Deseq
Gene ID	Counts of adult	Counts of larva	baseMean	foldchange	log2FoldChange	lfcSE	stat	pvalue	padj	wikigene.decription	InterPro.description
AAEL000001	1118	242.5	578.271	2.58169	1.36832	0.156491	8.74374	2.26e-18	8.53e-18	bystin	Bystin
AAEL000002	166	1	62.5387	69.8663	6.12653	0.900764	6.80148	1.04e-11	3.01e-11	hypothetical protein
AAEL000003	1411	394	787.92	2.00915	1.00658	0.134291	7.49553	6.6e-14	2.11e-13		Protein kinase-like domain
AAEL000004	1395	161	627.388	4.8459	2.27677	0.161531	14.095	4.08e-45	3.07e-44	glycosyltransferase	GPI mannosyltransferase
AAEL000005	1393	155.5	622.496	5.02019	2.32774	0.15938	14.6049	2.61e-48	2.1e-47	hypothetical protein	Zinc finger, AD-type
AAEL000006	1543.5	592.5	968.581	1.46309	0.549022	0.129857	4.2279	2.36e-05	4.74e-05	phosphoenolpyruvate carboxykinase	Phosphoenolpyruvate carboxykinase, GTP-utilising
AAEL000007	4	0.5	1.8229	3.05229	1.60989	1.69856	0.947797	0.343233	0.415609	hypothetical protein	Ionotropic glutamate receptor
AAEL000008	651.5	358.5	480.994	1.02137	0.0305119	0.152744	0.199759	0.841669	0.866979	wd and tetratricopeptide repeat protein	Tetratricopeptide repeat-containing domain
AAEL000009	95.5	12	43.5611	4.37051	2.1278	0.479459	4.43792	9.08e-06	1.88e-05	hypothetical protein
AAEL000010	18179.5	9995	13419.6	1.02267	0.0323411	0.0977916	0.330714	0.740861	0.785953	ribosomal protein L36, putative	Ribosomal protein L36e
AAEL000011	67	155.5	128.449	0.243294	-2.03923	0.276913	-7.36415	1.78e-13	5.59e-13	hypothetical protein	Ionotropic glutamate receptor
AAEL000012	7	0	2.59569	10.1721	3.34655	1.68576	1.98518	0.0471242	0.06808	Gustatory receptor 61a, putative	Gustatory receptor
AAEL000013	691.5	574	638.972	0.67692	-0.562943	0.140616	-4.0034	6.24e-05	0.000121253	peptidyl-prolyl cis-trans isomerase (cyclophilin)	Tetratricopeptide repeat-containing domain
AAEL000014	51	1.5	20.0014	16.0018	4.00016	0.907554	4.40763	1.05e-05	2.16e-05	cyclic-nucleotide-gated cation channel	RmlC-like jelly roll fold
AAEL000015	1907.5	941.5	1335.78	1.13777	0.186213	0.127071	1.46542	0.142805	0.190107	phd finger transcription factor	Bromo adjacent homology (BAH) domain
AAEL000016	925	389.5	603.342	1.33378	0.415519	0.145975	2.84652	0.00442006	0.00726192	hypothetical protein	Alpha/Beta hydrolase fold
AAEL000017	4	8	6.78487	0.309481	-1.69208	1.03888	-1.62876	0.103364	0.141457	hypothetical protein
AAEL000018	5.5	0	2.05016	8.1766	3.0315	1.71796	1.7646	0.0776314	0.108674	hypothetical protein	Ionotropic glutamate receptor
AAEL000019	480	2	180.435	114.607	6.84055	0.678903	10.0759	7.06e-24	3.22e-23	hypothetical protein
AAEL000020	578.5	612	622.133	0.531545	-0.911735	0.139813	-6.5211	6.98e-11	1.95e-10	hypothetical protein	Protein of unknown function DUF719
AAEL000021	8.5	33	25.1211	0.151614	-2.72153	0.608118	-4.47533	7.63e-06	1.59e-05	hypothetical protein
AAEL000022	476	353.5	412.178	0.757299	-0.401065	0.161428	-2.48448	0.0129742	0.0201672	hypothetical protein	Proteasome assembly chaperone 2
AAEL000023	164	1	61.8089	69.3438	6.1157	0.900031	6.79499	1.08e-11	3.15e-11	hypothetical protein
AAEL000024	98	12.5	44.8357	4.31712	2.11007	0.474697	4.44509	8.79e-06	1.82e-05	dopachrome-conversion enzyme (DCE), putative	Major royal jelly protein/Protein yellow
AAEL000025	0.5	0.5	0.52786	0.759146	-0.397551	1.95372	-0.203484	0.838757	0.865324	phosphoenolpyruvate carboxykinase	Phosphoenolpyruvate carboxykinase, GTP-utilising
AAEL000026	311	40.5	142.94	4.26627	2.09297	0.289183	7.23753	4.57e-13	1.41e-12	dynein light chain, putative	Tctex-1
AAEL000027	0.5	0.5	0.509459	0.757352	-0.400964	1.9532	-0.205286	0.837349	0.865324	hypothetical protein	Ionotropic glutamate receptor, L-glutamate and glycine-binding domain
AAEL000028	1182.5	500	772.876	1.32893	0.410261	0.131942	3.10942	0.00187457	0.00319805	serine protease	Proteinase, regulatory CLIP domain
AAEL000029	4.5	156.5	105.62	0.0174783	-5.83829	0.526999	-11.0784	1.6e-28	8.2e-28	dopachrome-conversion enzyme (DCE), putative	Major royal jelly protein/Protein yellow
AAEL000031	0	0	0	NA	NA	NA	NA	NA	NA	hypothetical protein	Ionotropic glutamate receptor
AAEL000032	65611	46298	55221.2	0.796568	-0.32813	0.0889192	-3.69021	0.000224073	0.000415518	ribosomal protein S6	Ribosomal protein S6e
AAEL000033	944	138.5	444.046	3.81422	1.93139	0.17442	11.0732	1.69e-28	8.68e-28	hypothetical protein	Integrator complex subunit 10
AAEL000034	660	33	268.1	11.1243	3.47565	0.248351	13.9949	1.67e-44	1.25e-43	meiotic recombination repair protein 11 (mre11)	Metallo-dependent phosphatase-like
AAEL000035	2.5	0.5	1.27706	2.01688	1.01213	1.80206	0.56165	0.574354	0.646384		Pheromone/general odorant binding protein
AAEL000036	0.5	0.5	0.524741	0.755101	-0.405258	1.95364	-0.207437	0.835669	0.865255	hypothetical protein
AAEL000037	241.5	87	148.004	1.55639	0.638205	0.256502	2.48811	0.0128424	0.0199792	serine protease	Proteinase, regulatory CLIP domain
AAEL000038	780	263.5	465.797	1.66091	0.731976	0.15923	4.59698	4.29e-06	9.11e-06	serine protease	Proteinase, regulatory CLIP domain
AAEL000039	8	0.5	3.31194	5.84825	2.54801	1.514	1.68296	0.0923832	0.12767	hypothetical protein
AAEL000041	2	0	0.739842	2.68047	1.42249	1.9507	0.729219	0.465868	0.540826	forkhead box protein (AaegFOXM2)	Transcription factor, fork head
AAEL000042	109	29.5	60.3233	2.05614	1.03994	0.384832	2.70231	0.0068859	0.0110734	hypothetical protein	Nucleotide-binding alpha-beta plait domain
AAEL000043	2	0.5	1.08586	1.69929	0.764934	1.83466	0.416935	0.676726	0.734232	Gustatory receptor 64e, putative	Gustatory receptor
AAEL000044	89.5	1910.5	1301.28	0.026478	-5.23906	0.157345	-33.2966	4.33e-243	2.77e-241	ornithine decarboxylase	Orn/DAP/Arg decarboxylase 2, C-terminal
AAEL000045	22.5	48	40.3936	0.267911	-1.90018	0.468916	-4.05227	5.07e-05	9.94e-05	nmda receptor glutamate-binding chain	Bax inhibitor 1-related
AAEL000046	324.5	65.5	164.603	2.76599	1.4678	0.252132	5.82153	5.83e-09	1.48e-08	hypothetical protein	Nucleolar protein 12
AAEL000047	0	1.5	1.01934	0.196115	-2.35023	1.92734	-1.21941	0.222687	0.283761	hypothetical protein
AAEL000048	11.5	2.5	5.97483	2.30929	1.20745	1.18014	1.02314	0.306242	0.376987	gustatory receptor for trehalose (trehalose receptor)	Gustatory receptor
AAEL000049	509	1952.5	1486.67	0.146842	-2.76766	0.129038	-21.4485	4.72e-102	8.81e-101	three prime repair exonuclease 1, putative	Ribonuclease H-like domain
AAEL000050	402	574.5	531.472	0.393478	-1.34564	0.149551	-8.99789	2.3e-19	9e-19	hypothetical protein	Dynactin subunit p22
AAEL000051	6.5	0	2.43256	9.72636	3.2819	1.68119	1.95213	0.0509223	0.0731676	Odorant-binding protein 56e, putative	Pheromone/general odorant binding protein
AAEL000053	949	17.5	365.176	29.8677	4.90051	0.299692	16.3519	4.22e-60	4.24e-59	myotubularin	Myotubularin-like phosphatase domain
AAEL000054	1508	395.5	823.901	2.14102	1.0983	0.160224	6.85476	7.14e-12	2.09e-11	mixed-lineage leukemia protein, mll	FY-rich, C-terminal
AAEL000055	1023	1156	1148.69	0.497633	-1.00685	0.11858	-8.49086	2.05e-17	7.51e-17	hypothetical protein	Lysosomal transcription factor, NCU-G1
AAEL000056	0	0	0	NA	NA	NA	NA	NA	NA	hypothetical protein
AAEL000057	111	138	133.454	0.459154	-1.12295	0.680754	-1.64957	0.0990315	0.136069	toll	Cysteine-rich flanking region, C-terminal
AAEL000058	5.5	1	2.71444	2.54031	1.345	1.46602	0.917455	0.358904	0.43211
AAEL000059	159.5	13.5	68.4925	6.4949	2.69931	0.413951	6.52084	6.99e-11	1.95e-10	proacrosin, putative	Proteinase, regulatory CLIP domain
AAEL000060	5	0	1.86208	7.3743	2.88251	1.74342	1.65336	0.0982567	0.135093	Gustatory receptor 64a, putative	Gustatory receptor
AAEL000061	206.5	7	81.7252	15.9026	3.99119	0.475194	8.39909	4.5e-17	1.63e-16	hypothetical protein
AAEL000062	655.5	186	368.033	1.97954	0.985165	0.178586	5.51647	3.46e-08	8.44e-08	adenylate cyclase	Adenylate cyclase, conserved domain
AAEL000063	2	0	0.746081	2.92215	1.54703	1.93055	0.80134	0.422935	0.497147	hypothetical protein	Ionotropic glutamate receptor
AAEL000064	970	330	580.971	1.64954	0.722063	0.145345	4.96793	6.77e-07	1.52e-06	dopachrome-conversion enzyme (DCE) isoenzyme, putative	Major royal jelly protein/Protein yellow
AAEL000065	432.5	95.5	224.721	2.53844	1.34394	0.213621	6.29126	3.15e-10	8.55e-10	hypothetical protein	Zinc finger, C2H2-like
AAEL000066	43	0.5	16.4023	30.0916	4.91129	1.19218	4.1196	3.8e-05	7.51e-05	hypothetical protein	Ionotropic glutamate receptor
AAEL000067	3	3	3.1026	0.613458	-0.704963	1.44118	-0.489155	0.624732	0.694157	hypothetical protein
AAEL000068	19337.5	10027.5	13878.8	1.08325	0.115362	0.0972998	1.18563	0.235767	0.29886		Winged helix-turn-helix DNA-binding domain
AAEL000069	0	0	0	NA	NA	NA	NA	NA	NA	Gustatory receptor 64a, putative	Gustatory receptor
AAEL000070	912	245.5	502.511	2.08774	1.06194	0.171024	6.2093	5.32e-10	1.43e-09	hypothetical protein	PDZ domain
AAEL000071	0	0	0	NA	NA	NA	NA	NA	NA	Odorant-binding protein 56a, putative	Pheromone/general odorant binding protein
AAEL000072	6	3.5	4.57086	0.964537	-0.052092	1.16474	-0.0447241	0.964327	0.970779	hypothetical protein	Peptidase M14, carboxypeptidase A
AAEL000073	6.5	0	2.42944	9.76476	3.28758	1.67716	1.96021	0.049971	0.0719049	Odorant-binding protein 56e, putative	Pheromone/general odorant binding protein
AAEL000074	650.5	198.5	374.433	1.839	0.878921	0.169984	5.17062	2.33e-07	5.38e-07	serine protease	Proteinase, regulatory CLIP domain
AAEL000075	0.5	0	0.18808	1.1742	0.231673	1.8963	0.122171	0.902763	NA	Gustatory receptor 64f, putative	Gustatory receptor
AAEL000076	18	4.5	9.65642	2.15686	1.10893	0.910628	1.21776	0.223313	0.284511	dimethyladenosine transferase	S-adenosyl-L-methionine-dependent methyltransferase
AAEL000077	1805.5	2100	2068.09	0.483367	-1.04881	0.105853	-9.90813	3.84e-23	1.7e-22	cation efflux protein/ zinc transporter	Cation efflux protein transmembrane domain
AAEL000078	0	0	0	NA	NA	NA	NA	NA	NA	hypothetical protein	Zinc finger, RING/FYVE/PHD-type
AAEL000079	4601	57	1752.3	44.8348	5.48655	0.191688	28.6222	3.55e-180	1.46e-178		Leucine-rich repeat, ribonuclease inhibitor subtype
AAEL000080	1132.5	1435	1375.53	0.443686	-1.17239	0.114195	-10.2666	9.97e-25	4.64e-24	phosphoenolpyruvate carboxykinase	Phosphoenolpyruvate carboxykinase, GTP-utilising
AAEL000081	9029	1862.5	4603.67	2.7191	1.44313	0.102275	14.1103	3.28e-45	2.48e-44	peroxisome assembly factor-2 (peroxisomal-type atpase 1)	AAA+ ATPase domain
AAEL000082	1.5	1.5	1.54366	0.653143	-0.614529	1.71945	-0.357399	0.720793	0.771229	Gustatory receptor 64a, putative	Gustatory receptor
AAEL000083	33.5	0.5	12.8507	23.6124	4.56147	1.22457	3.72497	0.000195337	0.000364285	hypothetical protein
AAEL000084	2363	2557.5	2579.58	0.519253	-0.945491	0.0998597	-9.46819	2.85e-21	1.19e-20	elongin b	Ubiquitin-like
AAEL000085	6	14	11.5503	0.256734	-1.96165	0.822843	-2.38399	0.0171259	0.0262703	pupal cuticle protein, putative
AAEL000086	0.5	0	0.184961	1.1742	0.231673	1.8963	0.122171	0.902763	NA	clip-domain serine protease, putative	Proteinase, regulatory CLIP domain
AAEL000087	392.5	338	371.034	0.653383	-0.613999	0.179994	-3.41121	0.000646742	0.00114947	macroglobulin/complement	Terpenoid cyclases/protein prenyltransferase alpha-alpha toroid
AAEL000088	747.5	341.5	505.547	1.22991	0.298548	0.151068	1.97624	0.0481273	0.0694614	brefeldin A-sensitive peripheral Golgi protein, putative	Conserved oligomeric Golgi complex, subunit 2, N-terminal
AAEL000089	0.5	0.5	0.524741	0.755101	-0.405258	1.95364	-0.207437	0.835669	0.865255	hypothetical protein	Ionotropic glutamate receptor
AAEL000090	3051.5	4922.5	4406.35	0.348562	-1.52051	0.0941343	-16.1526	1.09e-58	1.07e-57	secretory carrier-associated membrane protein (scamp)	SCAMP
AAEL000091	1016.5	635.5	801.329	0.898434	-0.154515	0.12964	-1.19188	0.233309	0.296047	sumo-1-activating enzyme E1a	UBA/THIF-type NAD/FAD binding fold
AAEL000092	66.5	233.5	180.032	0.161009	-2.63479	0.24436	-10.7824	4.17e-27	2.07e-26	glutathione-s-transferase theta, gst	Glutathione S-transferase, C-terminal-like
AAEL000093	1854.5	851.5	1256.1	1.22348	0.290994	0.128392	2.26645	0.0234241	0.035284	hypothetical protein	Zinc finger, Btk motif
AAEL000094	28.5	16	21.2398	0.998959	-0.00150317	0.606897	-0.00247682	0.998024	0.998159	hypothetical protein
AAEL000095	2	0	0.7492	2.91271	1.54236	1.93245	0.79814	0.424789	0.498693	hypothetical protein
AAEL000096	5	16	12.4784	0.190268	-2.39389	0.814111	-2.9405	0.00327687	0.00545273	hypothetical protein
AAEL000097	3.5	1	1.97148	1.71001	0.774004	1.57853	0.490333	0.623898	0.693387	n-acetylneuraminate synthetase	Aldolase-type TIM barrel
AAEL000098	12	44.5	33.9987	0.156951	-2.67161	0.524011	-5.09839	3.43e-07	7.82e-07	hypothetical protein
AAEL000099	175.5	32.5	87.0949	3.00936	1.58946	0.332291	4.78332	1.72e-06	3.77e-06	serine protease	Proteinase, regulatory CLIP domain
AAEL000100	214.5	3	81.9616	36.3662	5.18453	0.619778	8.36513	6e-17	2.16e-16	hypothetical protein
AAEL000101	560.5	19351.5	13061.1	0.0163382	-5.93561	0.114361	-51.9024	0	0	AMP dependent coa ligase	AMP-binding, conserved site
AAEL000102	660.5	642	672.861	0.578145	-0.790497	0.136829	-5.77726	7.59e-09	1.92e-08	hypothetical protein	Phytanoyl-CoA dioxygenase
AAEL000103	4.5	9	7.68931	0.304806	-1.71404	0.974894	-1.75818	0.0787176	0.110017	hypothetical protein	Immunoglobulin-like domain
AAEL000104	14.5	14.5	15.0076	0.574606	-0.799355	0.704748	-1.13424	0.256693	0.321774	notum	Protein notum homologue
AAEL000105	649.5	683.5	696.149	0.534042	-0.904974	0.136114	-6.64866	2.96e-11	8.42e-11	beta-alanine synthase, putative	Carbon-nitrogen hydrolase
AAEL000106	270.5	216	244.422	0.702907	-0.508593	0.210033	-2.42149	0.015457	0.0238562	hypothetical protein	Protein of unknown function DUF4507
AAEL000107	886.5	64.5	373.271	7.66465	2.93822	0.210967	13.9274	4.32e-44	3.2e-43	hypothetical protein	Zinc finger, AD-type
AAEL000108	13	4.5	7.84299	1.55778	0.639489	0.986678	0.648123	0.516905	0.593465	leucine aminopeptidase	Peptidase M17, leucyl aminopeptidase, N-terminal
AAEL000109	29332.5	4208	13731.3	3.91248	1.96809	0.0915419	21.4993	1.58e-102	2.97e-101	enolase-phosphatase e-1	HAD hydrolase, subfamily IA
AAEL000111	730.5	51	306.254	8.00352	3.00063	0.221833	13.5266	1.09e-41	7.69e-41	nitrilase, putative	Carbon-nitrogen hydrolase
AAEL000112	1	0	0.37304	1.65355	0.725569	1.93707	0.374571	0.70798	0.759455	hypothetical protein
AAEL000113	0	0	0	NA	NA	NA	NA	NA	NA	hypothetical protein	Ankyrin repeat-containing domain
AAEL000114	0	0	0	NA	NA	NA	NA	NA	NA	nucleoprotein, putative	Rhabdovirus nucleocapsid, C-terminal
AAEL000115	867	53	358.607	9.12093	3.18918	0.212153	15.0325	4.5e-51	3.84e-50	hypothetical protein	Nucleotide-binding alpha-beta plait domain
AAEL000116	680	131	340.712	2.90711	1.53958	0.183564	8.38718	4.98e-17	1.8e-16	hypothetical protein	Anaphase-promoting complex subunit 4
AAEL000117	1	0.5	0.69442	1.07003	0.0976531	1.94432	0.0502249	0.959943	0.967725	hypothetical protein
AAEL000118	1142	413	700.118	1.55231	0.634416	0.136785	4.63806	3.52e-06	7.53e-06		Beta-lactamase-like
AAEL000119	518.5	7790.5	5371.06	0.0374958	-4.73713	0.118508	-39.973	0	0	AMP dependent coa ligase	AMP-binding, conserved site
AAEL000120	0	0	0	NA	NA	NA	NA	NA	NA	hypothetical protein	Rhabdovirus nucleocapsid, C-terminal
AAEL000121	47	24	33.3505	1.1053	0.144433	0.514215	0.28088	0.778803	0.819112	dihydropyridine-sensitive l-type calcium channel	VWA N-terminal
AAEL000122	555.5	74	256.35	4.19482	2.06861	0.214991	9.62185	6.47e-22	2.76e-21	hypothetical protein	Zinc finger, AD-type
AAEL000123	2.5	0	0.931041	3.6104	1.85216	1.89854	0.975567	0.329279	0.400417	hypothetical protein	Immunoglobulin-like domain
AAEL000124	19.5	1	7.95541	8.45642	3.08005	1.17104	2.63019	0.00853371	0.0135816	hypothetical protein	Pheromone/general odorant binding protein
AAEL000125	0	0	0	NA	NA	NA	NA	NA	NA	hypothetical protein	Zinc finger, AD-type
AAEL000126	470.5	1086.5	896.635	0.243825	-2.03608	0.13058	-15.5926	8.18e-55	7.44e-54	molybdopterin cofactor synthesis protein a	Radical SAM
AAEL000127	94.5	47	66.5118	1.12763	0.173292	0.352282	0.491913	0.622781	0.692301	AMP dependent coa ligase	AMP-binding, conserved site
AAEL000128	2529	1709.5	2076.76	0.832348	-0.264741	0.109984	-2.40709	0.0160804	0.0247409		Cyclin-like
AAEL000129	26	0.5	10.0326	18.4163	4.20291	1.26211	3.33007	0.000868244	0.00152683	hypothetical protein	GDNF/GAS1
AAEL000130	0	0	0	NA	NA	NA	NA	NA	NA	nucleoprotein, putative	Rhabdovirus nucleocapsid, C-terminal
AAEL000132	12	661	443.122	0.01054	-6.56798	0.325347	-20.1876	1.26e-90	1.98e-89	AMP dependent coa ligase	AMP-binding, conserved site
AAEL000133	0.5	0	0.184961	1.1742	0.231673	1.8963	0.122171	0.902763	NA	hypothetical protein
AAEL000134	13.5	9.5	11.3406	0.806719	-0.309862	0.791526	-0.391474	0.695447	0.751513	hypothetical protein	RUN
AAEL000136	594.5	80.5	275.199	4.1285	2.04562	0.208284	9.82127	9.12e-23	3.99e-22	hypothetical protein	Zinc finger, C2CH-type
AAEL000137	735	2673.5	2048.81	0.154787	-2.69164	0.111693	-24.0986	2.59e-128	6.36e-127	hypothetical protein	Cation/H+ exchanger
AAEL000138	878	441	620.254	1.11991	0.16338	0.150348	1.08668	0.277178	0.344882	NADH dehydrogenase, putative	Complex 1 LYR protein
AAEL000139	0.5	1	0.849239	0.457441	-1.12834	1.89723	-0.594731	0.552023	0.626204	hypothetical protein
AAEL000140	965.5	115	436.092	4.69829	2.23214	0.188074	11.8684	1.73e-32	9.81e-32	hypothetical protein	Zinc finger, C2CH-type
AAEL000141	0.5	0	0.18808	1.1742	0.231673	1.8963	0.122171	0.902763	NA	immunophilin FKBP46, putative
AAEL000143	1488.5	2786.5	2405.89	0.300518	-1.73447	0.110369	-15.7152	1.19e-55	1.1e-54	hypothetical protein	Carbon-nitrogen hydrolase
AAEL000144	0	0	0	NA	NA	NA	NA	NA	NA	hypothetical protein	Chitin binding domain
AAEL000145	6	0.5	2.56586	4.44501	2.15219	1.58776	1.35549	0.175262	0.228807	hypothetical protein
AAEL000146	1	6	4.32815	0.131205	-2.9301	1.33204	-2.19971	0.0278275	0.0414695	nitrilase, putative	Carbon-nitrogen hydrolase
AAEL000147	682.5	189.5	380.133	2.02425	1.01739	0.177743	5.72395	1.04e-08	2.61e-08	single-stranded DNA binding protein, putative	Primosome PriB/single-strand DNA-binding
AAEL000148	190.5	51	104.793	2.09082	1.06407	0.30071	3.53852	0.00040237	0.000729868	hypothetical protein	Zinc finger, AD-type
AAEL000149	1252.5	190.5	593.579	3.68508	1.8817	0.153056	12.2942	9.73e-35	5.87e-34	sap30	Histone deacetylase complex subunit SAP30 zinc-finger
AAEL000150	0	12.5	8.34169	0.0178012	-5.81188	1.43969	-4.03691	5.42e-05	0.000105817	nitrilase, putative	Carbon-nitrogen hydrolase
AAEL000151	0.5	0	0.184961	1.1742	0.231673	1.8963	0.122171	0.902763	NA	hypothetical protein
AAEL000152	0	0	0	NA	NA	NA	NA	NA	NA	hypothetical protein	B9 domain
AAEL000153	49	68.5	63.6887	0.405367	-1.3027	0.362608	-3.59258	0.000327423	0.000597657	hypothetical protein	DOMON domain
AAEL000154	1483.5	37	577.915	22.2913	4.47841	0.216232	20.7111	2.75e-95	4.61e-94	hypothetical protein	Claspin
AAEL000155	6.5	3	4.45876	1.1695	0.225893	1.28296	0.176072	0.860238	0.883645	hypothetical protein	Zinc finger, PHD-type
AAEL000156	0	0	0	NA	NA	NA	NA	NA	NA	hypothetical protein	Immunoglobulin-like domain
AAEL000157	1037	66	430.705	8.76421	3.13162	0.198277	15.7942	3.41e-56	3.19e-55	hypothetical protein	DDE superfamily endonuclease, CENP-B-like
AAEL000159	2162.5	1418	1748.4	0.85673	-0.223087	0.106939	-2.08611	0.0369689	0.0541864	nipsnap	Dimeric alpha-beta barrel
AAEL000160	0	0	0	NA	NA	NA	NA	NA	NA	hypothetical protein
AAEL000161	8	11.5	10.5819	0.411324	-1.28165	0.905502	-1.41541	0.15695	0.207277	hypothetical protein	Rab-GTPase-TBC domain
AAEL000162	40	0	14.9372	61.7742	5.94893	1.36569	4.35597	1.32e-05	2.71e-05		7TM chemoreceptor
AAEL000163	238	132.5	176.705	1.00993	0.0142564	0.226841	0.0628475	0.949888	0.960533	mitochondrial inner membrane protein translocase, 22kD-subunit, putative	Mitochondrial inner membrane translocase subunit Tim17/Tim22/Tim23/peroxisomal protein PMP24
AAEL000164	192.5	869	648.967	0.124901	-3.00115	0.155655	-19.2807	7.8e-83	1.12e-81	d-amino acid oxidase	D-amino-acid oxidase
AAEL000165	253.5	98.5	160.17	1.44237	0.528436	0.246871	2.14053	0.0323118	0.047729	hypothetical protein	Single domain Von Willebrand factor type C domain
AAEL000166	49.5	4	21.0658	6.49727	2.69983	0.742103	3.63808	0.000274675	0.00050505	hypothetical protein
AAEL000167	0	0	0	NA	NA	NA	NA	NA	NA	hypothetical protein
AAEL000170	518.5	90	253.241	3.2236	1.68867	0.208522	8.0983	5.57e-16	1.93e-15	hypothetical protein	Zinc finger, AD-type
AAEL000172	8160.5	1345	3933.68	3.40698	1.76849	0.114895	15.3923	1.84e-53	1.64e-52	hypothetical protein	Zinc finger, C2H2-like
AAEL000173	992.5	143	465.05	3.88898	1.95939	0.167552	11.6943	1.36e-31	7.59e-31	chromatin assembly factor-I p150 subunit, putative	Cgr1
AAEL000174	332.5	30	143.918	6.17426	2.62627	0.296521	8.85694	8.22e-19	3.16e-18	retinal protein	Immunoglobulin E-set
AAEL000175	6539.5	7058.5	7126.72	0.520647	-0.941624	0.0898302	-10.4823	1.04e-25	4.99e-25	translation initiation factor 3, subunit S8, putative	Eukaryotic translation initiation factor 3 subunit C
AAEL000176	42	3	17.6549	7.19469	2.84693	0.814669	3.49459	0.000474793	0.000855264	hypothetical protein	Terpenoid cyclases/protein prenyltransferase alpha-alpha toroid
AAEL000178	673.5	149.5	350.691	2.52443	1.33596	0.181143	7.37516	1.64e-13	5.16e-13	ubiquinone/menaquinone biosynthesis methyltransferase	UbiE/COQ5 methyltransferase
AAEL000179	3466.5	2845	3183.16	0.684461	-0.546961	0.0985955	-5.54752	2.9e-08	7.1e-08	ubiquitin-conjugating enzyme E2 l	Ubiquitin-conjugating enzyme, active site
AAEL000180	601.5	265.5	400.979	1.27038	0.345258	0.169003	2.04291	0.0410612	0.059835	mitochondrial ribosomal protein, L17, putative
AAEL000181	3159.5	895	1770.96	1.98346	0.988018	0.126316	7.82177	5.21e-15	1.74e-14	polybromo-1	High mobility group box domain
AAEL000182	2925.5	939	1715.54	1.75172	0.80877	0.133033	6.07949	1.21e-09	3.18e-09	hypothetical protein	Cytochrome b-c1 complex subunit 9
AAEL000183	77	0.5	29.058	52.9644	5.72695	1.12863	5.07424	3.89e-07	8.86e-07	hypothetical protein
AAEL000184	123	91	106.229	0.76059	-0.394809	0.283948	-1.39042	0.1644	0.21621	hypothetical protein	Guanylyl cyclase
AAEL000185	13244	9187	11040.4	0.809941	-0.304111	0.0872027	-3.4874	0.000487742	0.000877307	eukaryotic translation initiation factor	MIF4-like, type 1/2/3
AAEL000186	1830	12860.5	9227.93	0.0800662	-3.64266	0.102181	-35.6491	2.44e-278	1.88e-276	hypothetical protein	Gamma-glutamylcyclotransferase
AAEL000187	281	10	111.34	15.3224	3.93757	0.408864	9.63049	5.94e-22	2.54e-21		Zinc finger, LIM-type
AAEL000188	22	21.5	22.5452	0.579689	-0.786649	0.596707	-1.31832	0.187397	0.243127	elongase, putative	ELO family
AAEL000190	0.5	0	0.184961	1.1742	0.231673	1.8963	0.122171	0.902763	NA	trypsin	Trypsin-like cysteine/serine peptidase domain
AAEL000191	2742.5	1491.5	2014.1	1.03306	0.0469243	0.109683	0.427817	0.668785	0.726895	hypothetical protein	TRAM/LAG1/CLN8 homology domain
AAEL000192	3.5	0	1.31032	5.06844	2.34154	1.83291	1.2775	0.201426	0.259169	hypothetical protein
AAEL000193	3715	607.5	1787.96	3.43185	1.77899	0.120641	14.7461	3.26e-49	2.66e-48	histone-lysine n-methyltransferase	SET domain
AAEL000194	1618	2961.5	2567.51	0.307522	-1.70124	0.105695	-16.0957	2.73e-58	2.66e-57	phosphatidylinositol 4-kinase	Phosphatidylinositol 3-/4-kinase, catalytic domain
AAEL000195	8.5	2	4.50408	2.17335	1.11992	1.21364	0.922778	0.356123	0.429076	hypothetical protein	Armadillo
AAEL000196	2537	648.5	1377.46	2.19949	1.13717	0.137485	8.27122	1.33e-16	4.72e-16	hypothetical protein	Alkaline phosphatase-like, alpha/beta/alpha
AAEL000199	2181	1015	1487.77	1.20698	0.271398	0.11176	2.42841	0.0151653	0.0234426	arginyl-tRNA synthetase	Arginine-tRNA ligase
AAEL000200	1141	321.5	639.835	1.991	0.99349	0.163274	6.08479	1.17e-09	3.07e-09	hypothetical protein	Single domain Von Willebrand factor type C domain
AAEL000201	618	36.5	254.766	9.40327	3.23316	0.252052	12.8274	1.15e-37	7.41e-37	DNA replication helicase dna2	P-loop containing nucleoside triphosphate hydrolase
AAEL000203	0.5	0	0.18808	1.1742	0.231673	1.8963	0.122171	0.902763	NA	trypsin	Trypsin-like cysteine/serine peptidase domain
AAEL000204	1634.5	1190.5	1400.46	0.770859	-0.375462	0.115543	-3.24955	0.00115586	0.0020071	hypothetical protein	A-kinase anchor protein 2, C-terminal domain
AAEL000206	47	0	17.5454	72.0918	6.17176	1.35204	4.56477	5e-06	1.06e-05	ninjurin A, putative	Ninjurin
AAEL000208	980.5	1119.5	1110.14	0.492104	-1.02296	0.128026	-7.99032	1.35e-15	4.6e-15	copii-coated vesicle membrane protein P24	GOLD
AAEL000209	0.5	1.5	1.19214	0.324733	-1.62267	1.82047	-0.891348	0.372743	0.446446	hypothetical protein	Somatomedin B domain
AAEL000210	1073.5	410	672.628	1.47035	0.556162	0.137331	4.0498	5.13e-05	0.000100378	mitochondrial ribosomal protein L2	Ribosomal Proteins L2, RNA binding domain
AAEL000211	741.5	516	619.403	0.807909	-0.307736	0.146035	-2.10727	0.0350939	0.0515811	hypothetical protein	Kazal domain
AAEL000213	1428.5	40715.5	27561.6	0.0197863	-5.65935	0.106157	-53.3112	0	0	d-amino acid oxidase	Pyridine nucleotide-disulphide oxidoreductase, FAD/NAD(P)-binding domain
AAEL000214	568.5	801.5	744.599	0.398663	-1.32676	0.134502	-9.86426	5.95e-23	2.62e-22	vacuolar protein sorting (vps33)	Sec1-like, domain 2
AAEL000215	509	117	268.018	2.42961	1.28073	0.222793	5.7485	9e-09	2.27e-08	ribonuclease P, 29kD-subunit, putative	Rof/RNase P-like
AAEL000216	4.5	3	3.66684	0.858406	-0.220268	1.27111	-0.173289	0.862425	0.88583	elongase, putative	ELO family
AAEL000217	3877.5	319.5	1657.45	6.80404	2.76639	0.128451	21.5366	7.07e-103	1.33e-101	serine/threonine protein kinase	Protein kinase-like domain
AAEL000218	33	0	12.2916	51.1494	5.67665	1.38486	4.09906	4.15e-05	8.18e-05	hypothetical protein
AAEL000219	210	289.5	270.537	0.409036	-1.2897	0.202892	-6.35658	2.06e-10	5.64e-10	lactoylglutathione lyase	Glyoxalase/Bleomycin resistance protein/Dihydroxybiphenyl dioxygenase
AAEL000221	1787.5	1315	1540.44	0.764106	-0.388155	0.117543	-3.30224	0.000959176	0.00168035	mediator complex, subunit, putative	Mediator complex, subunit Med9
AAEL000222	820	450	604.908	1.02433	0.0346853	0.151144	0.229484	0.818493	0.854104	hypothetical protein	Machado-Joseph disease protein MJD
AAEL000223	28.5	0.5	10.9636	20.1479	4.33255	1.24765	3.47258	0.000515472	0.000925385	alpha-glucosidase	Glycoside hydrolase family 31
AAEL000224	0	26	17.2713	0.00860865	-6.86	1.35694	-5.05549	4.29e-07	9.75e-07	serine protease	Trypsin-like cysteine/serine peptidase domain
AAEL000225	0.5	0	0.184961	1.1742	0.231673	1.8963	0.122171	0.902763	NA	oviductin	Trypsin-like cysteine/serine peptidase domain
AAEL000226	1633.5	623.5	1023.75	1.4701	0.555918	0.124482	4.46585	7.98e-06	1.66e-05	hypothetical protein	DnaJ domain, conserved site
AAEL000227	298.5	656	547.297	0.256228	-1.9645	0.159347	-12.3284	6.37e-35	3.86e-34	epithelial membrane protein	CD36 antigen
AAEL000229	1	0	0.37304	1.65355	0.725569	1.93707	0.374571	0.70798	0.759455	hypothetical protein	Tachykinin/Neurokinin-like, conserved site
AAEL000230	321	70	166.402	2.56227	1.35742	0.250541	5.41796	6.03e-08	1.45e-07	hypothetical protein	Protein of unknown function DUF1370, TMEM126
AAEL000231	2331	1526.5	1882.76	0.85831	-0.220429	0.105606	-2.08729	0.0368621	0.0540405	oligopeptidase	Metallopeptidase, catalytic domain
AAEL000232	0	0	0	NA	NA	NA	NA	NA	NA	forkhead box protein (AaegFOXX)
AAEL000233	504	31.5	208.9	8.91226	3.15579	0.269485	11.7104	1.13e-31	6.29e-31	membrane-associated guanylate kinase, putative	L27
AAEL000234	454.5	294.5	364.92	0.867953	-0.204312	0.169222	-1.20736	0.227295	0.28916	antigen CD36, putative	CD36 antigen
AAEL000235	2144.5	1373.5	1711.82	0.877532	-0.188476	0.107799	-1.74841	0.0803938	0.112095	hypothetical protein	Protein phosphatase 1, regulatory subunit 15A/B, C-terminal
AAEL000236	1.5	0	0.558001	2.25177	1.17106	1.95277	0.59969	0.548713	0.623501	hypothetical protein	Transcription factor, fork head
AAEL000237	141	0	52.5145	198.829	7.63538	1.30229	5.86305	4.54e-09	1.16e-08	hypothetical protein
AAEL000238	2	43	29.3681	0.0308073	-5.02058	0.798857	-6.28471	3.28e-10	8.91e-10	serine protease	Trypsin-like cysteine/serine peptidase domain
AAEL000239	14.5	14.5	15.0257	0.572337	-0.805064	0.703129	-1.14497	0.252221	0.317297	clathrin coat assembly protein	Mu homology domain
AAEL000240	1139	449.5	723.454	1.42261	0.508539	0.134577	3.77879	0.000157595	0.000296327	hypothetical protein	COQ9
AAEL000241	631.5	255.5	405.042	1.38766	0.472652	0.165784	2.85101	0.00435805	0.0071648	hypothetical protein	Proteasome component (PCI) domain
AAEL000242	24	0	8.94985	37.5836	5.23203	1.41905	3.68699	0.000226923	0.00042054	voltage-gated potassium channel	Potassium channel tetramerisation-type BTB domain
AAEL000243	5	0.5	2.18346	3.72229	1.89619	1.64114	1.15541	0.247922	0.312526	leucine-rich transmembrane protein	Leucine-rich repeat, typical subtype
AAEL000244	272.5	243.5	263.447	0.630093	-0.666362	0.205368	-3.24472	0.00117566	0.00204075	alpha(1,3)fucosyltransferase	Glycosyl transferase, family 10
AAEL000245	1026.5	828.5	933.457	0.696152	-0.522527	0.126726	-4.12326	3.74e-05	7.4e-05	hypothetical protein	Rab5-interacting protein family
AAEL000246	1352	65.5	547.585	11.526	3.52681	0.188682	18.6918	5.77e-78	7.68e-77	cadherin	GPCR, family 2-like
AAEL000247	2.5	0	0.93728	3.59121	1.84447	1.90297	0.969257	0.332417	0.40374	hypothetical protein	CS domain
AAEL000248	1846.5	934.5	1308.79	1.10981	0.150314	0.118172	1.27199	0.203375	0.261495	GTP binding protein	Translation protein, beta-barrel domain
AAEL000249	5.5	0	2.05952	8.12905	3.02309	1.72503	1.75248	0.0796913	0.111218	mitochondrial carrier protein	Mitochondrial substrate/solute carrier
AAEL000250	0.5	2	1.49824	0.251817	-1.98955	1.76026	-1.13026	0.258367	0.323324		Transcription factor, fork head
AAEL000251	1.5	4	3.24568	0.264633	-1.91793	1.39474	-1.37512	0.169093	0.221653	hypothetical protein
AAEL000252	13.5	2	6.354	3.38201	1.75788	1.11126	1.58188	0.113677	0.154259	hypothetical protein	Trypsin-like cysteine/serine peptidase domain
AAEL000253	1	7.5	5.33221	0.104058	-3.26454	1.26662	-2.57737	0.00995558	0.0157027	Trypsin, putative	Trypsin-like cysteine/serine peptidase domain
AAEL000254	11	2	5.4476	2.765	1.46728	1.17052	1.25352	0.210015	0.268981	nuclear factor i	CTF transcription factor/nuclear factor 1, N-terminal
AAEL000255	283	52.5	140.383	3.01555	1.59242	0.266916	5.966	2.43e-09	6.3e-09	hypothetical protein	Suppressor of cytokine signalling 6
AAEL000256	133	1237	871.058	0.0606444	-4.04348	0.150468	-26.8726	4.59e-159	1.55e-157	epithelial membrane protein	CD36 antigen
AAEL000257	1441	458	841.876	1.76407	0.818907	0.135027	6.06476	1.32e-09	3.48e-09	hypothetical protein	Restriction endonuclease type II-like
AAEL000258	1288.5	675	928.662	1.07231	0.10072	0.124598	0.808359	0.418884	0.493326	hypothetical protein	HAD-like domain
AAEL000259	1.5	3.5	2.89062	0.30079	-1.73317	1.42123	-1.21949	0.222659	0.283761	superoxide dismutase	Superoxide dismutase, copper/zinc, binding site
AAEL000260	666.5	42	276.38	8.84358	3.14463	0.235119	13.3746	8.51e-41	5.89e-40	hypothetical protein
AAEL000261	582.5	50.5	250.825	6.42606	2.68393	0.23406	11.4669	1.94e-30	1.05e-29	hypothetical protein	Zinc finger, AD-type
AAEL000262	4741.5	948.5	2396.52	2.80846	1.48978	0.116547	12.7827	2.05e-37	1.31e-36	hypothetical protein	PAB-dependent poly(A)-specific ribonuclease subunit PAN3
AAEL000263	1207	168	560.427	3.97649	1.99149	0.460519	4.32446	1.53e-05	3.12e-05	hypothetical protein	Zinc finger, C2H2-like
AAEL000264	1470	2504	2210.62	0.330002	-1.59945	0.105966	-15.094	1.77e-51	1.53e-50	phopholipase d	Phox homologous domain
AAEL000265	218.5	375	330.228	0.32855	-1.60582	0.181611	-8.84208	9.4e-19	3.6e-18	ubiquitin conjugating enzyme, putative	Ubiquitin-conjugating enzyme/RWD-like
AAEL000266	9.5	3.5	5.8687	1.46718	0.553047	1.07467	0.514618	0.60682	0.676796	g-protein coupled receptor	GPCR, rhodopsin-like, 7TM
AAEL000267	518.5	84.5	249.41	3.43179	1.77896	0.215213	8.26604	1.38e-16	4.93e-16	hypothetical protein
AAEL000268	12	12	12.4079	0.575742	-0.796506	0.773774	-1.02938	0.303302	0.373679	lipase	Alpha/Beta hydrolase fold
AAEL000269	13668.5	5013.5	8430.91	1.53169	0.615125	0.0989563	6.21613	5.1e-10	1.37e-09	hypothetical protein	Learning associated protein 18-like
AAEL000270	1221	1890	1709.9	0.363468	-1.4601	0.110258	-13.2426	4.98e-40	3.37e-39	26S proteasome regulatory subunit 7, psd7	Rpn11/EIF3F C-terminal domain
AAEL000271	490.5	7388.5	5089.1	0.037398	-4.74089	0.106634	-44.4594	0	0	gamma-glutamyl hydrolase, putative	Class I glutamine amidotransferase-like
AAEL000272	22	10.5	15.1249	1.17219	0.229201	0.719464	0.318571	0.750051	0.794223	hypothetical protein	Nucleotide-binding alpha-beta plait domain
AAEL000273	1214.5	3724.5	2924.02	0.183504	-2.44611	0.103548	-23.6231	2.23e-123	5.18e-122	inositol triphosphate 3-kinase c	Inositol polyphosphate kinase
AAEL000274	867	1503	1321.91	0.324453	-1.62392	0.121027	-13.4178	4.76e-41	3.31e-40	superoxide dismutase	Superoxide dismutase, copper/zinc, binding site
AAEL000275	0	0	0	NA	NA	NA	NA	NA	NA	hypothetical protein
AAEL000276	4485.5	1101.5	2403.98	2.28339	1.19118	0.114741	10.3815	3.01e-25	1.42e-24		LIS1 homology motif
AAEL000277	65.5	104	93.4318	0.356173	-1.48935	0.305056	-4.88222	1.05e-06	2.33e-06		Lysozyme-like domain
AAEL000278	1640	750.5	1110.12	1.22585	0.293782	0.128266	2.29042	0.0219972	0.0332155	poly(p)/atp nad kinase	ATP-NAD kinase-like domain
AAEL000279	297.5	209.5	249.899	0.799462	-0.322898	0.199356	-1.61971	0.105296	0.143808	N-formylmethionylaminoacyl-tRNA deformylase, putative	Peptide deformylase
AAEL000280	0	23.5	15.6793	0.00950045	-6.71779	1.36819	-4.90997	9.11e-07	2.03e-06	hypothetical protein
AAEL000281	214	98	144.797	1.22572	0.293625	0.251153	1.16911	0.242361	0.306266	hypothetical protein
AAEL000282	98.5	71.5	84.2552	0.774212	-0.369199	0.316019	-1.16828	0.242693	0.30664	syntaxin, putative	t-SNARE
AAEL000283	6.5	164	111.12	0.0235745	-5.40663	0.465283	-11.6201	3.26e-31	1.8e-30	galactose-specific C-type lectin, putative	C-type lectin
AAEL000284	494.5	181.5	305.331	1.52788	0.61153	0.193993	3.15233	0.00161971	0.00277605	hypothetical protein	S-adenosyl-L-methionine-dependent methyltransferase
AAEL000285	2	79.5	53.4753	0.0167226	-5.90206	0.736602	-8.01255	1.12e-15	3.86e-15	hypothetical protein
AAEL000286	6	0.5	2.5721	4.41869	2.14362	1.59881	1.34076	0.179998	0.234308	hypothetical protein	Carboxylesterase, type B
AAEL000287	360.5	79	186.963	2.55256	1.35194	0.232664	5.81071	6.22e-09	1.58e-08	hypothetical protein	Zinc finger, AD-type
AAEL000288	150	108.5	127.993	0.778562	-0.361115	0.265928	-1.35794	0.174482	0.227904	hypothetical protein	Pleiotrophin/Midkine, C-terminal domain
AAEL000289	534	394.5	461.172	0.760809	-0.394394	0.154289	-2.55621	0.0105821	0.0166394	hypothetical protein	Sterile alpha motif/pointed domain
AAEL000290	116.5	103	111.783	0.636755	-0.651191	0.279495	-2.32989	0.0198121	0.0301191	hypothetical protein	DNA/RNA-binding protein Kin17, conserved domain
AAEL000291	75297	164326	137284	0.257657	-1.95648	0.100363	-19.4939	1.24e-84	1.81e-83	Vacuolar ATP synthase 16 kDa proteolipid subunit	V-ATPase proteolipid subunit
AAEL000292	305	55.5	150.477	3.0728	1.61955	0.264264	6.12853	8.87e-10	2.35e-09	hypothetical protein	Zinc finger, AD-type
AAEL000293	8531	3843.5	5732.67	1.246	0.317302	0.10083	3.14689	0.00165015	0.00282692	ebna2 binding protein P100	Tudor domain
AAEL000294	535.5	1206	1000.53	0.249899	-2.00058	0.126559	-15.8075	2.76e-56	2.58e-55	hypothetical protein
AAEL000297	365	226.5	286.881	0.904339	-0.145064	0.191134	-0.758967	0.447872	0.522219	mitochondrial ribosomal protein S25	Ribosomal protein/NADH dehydrogenase domain
AAEL000298	135	11.5	58.0011	6.42858	2.6845	0.445824	6.02144	1.73e-09	4.51e-09	sodium/shloride dependent amino acid transporter	Sodium:neurotransmitter symporter
AAEL000299	507	111.5	263.033	2.54843	1.34961	0.20177	6.68886	2.25e-11	6.43e-11	hypothetical protein	Zinc finger, AD-type
AAEL000300	667	63	290.34	5.9183	2.56518	0.221712	11.5699	5.86e-31	3.21e-30	wd-repeat protein	Small-subunit processome, Utp12
AAEL000301	1974	696.5	1198.76	1.59169	0.670562	0.117006	5.73102	9.98e-09	2.51e-08	heat shock protein	Ribosomal protein S5 domain 2-type fold
AAEL000302	0.5	0	0.184961	1.1742	0.231673	1.8963	0.122171	0.902763	NA	cysteine-rich venom protein, putative	Trypsin Inhibitor-like, cysteine rich domain
AAEL000303	0	0.5	0.324499	0.549749	-0.863155	1.8963	-0.455179	0.648981	0.708545	Histone H2A, putative	Histone-fold
AAEL000304	562	346.5	440.144	0.910034	-0.136008	0.163371	-0.83251	0.405121	0.479144	hypothetical protein
AAEL000305	195.5	23.5	88.4596	4.61829	2.20736	0.348857	6.3274	2.49e-10	6.8e-10	hypothetical protein	Zinc finger, C2H2-like
AAEL000306	4.5	1.5	2.6843	1.54387	0.62655	1.4347	0.436713	0.66232	0.720821	hypothetical protein	Ninjurin
AAEL000307	6	1.5	3.22078	2.00039	1.00028	1.37295	0.728563	0.466269	0.54125	dynein heavy chain	Dynein heavy chain, coiled coil stalk
AAEL000308	11.5	2.5	5.95986	2.37552	1.24824	1.09397	1.14103	0.253859	0.319087	hypothetical protein	Ninjurin
AAEL000309	147	38.5	80.4305	2.12691	1.08876	0.341737	3.18595	0.0014428	0.00248579	hypothetical protein	Fibronectin type III
AAEL000310	147.5	1278	902.95	0.0651722	-3.9396	0.150655	-26.1498	9.9e-151	3.03e-149	hypothetical protein
AAEL000311	292	758.5	613.199	0.216697	-2.20625	0.155159	-14.2193	6.95e-46	5.31e-45	hypothetical protein
AAEL000312	10	0.5	4.04554	7.21578	2.85115	1.46434	1.94706	0.0515281	0.0739872	hypothetical protein
AAEL000313	1	23.5	15.9912	0.0324209	-4.94693	1.02796	-4.81238	1.49e-06	3.28e-06	hypothetical protein
AAEL000314	263.5	1845.5	1322.3	0.0806849	-3.63156	0.150272	-24.1666	4.99e-129	1.24e-127	malate dehydrogenase	Malate/L-lactate dehydrogenase
AAEL000315	753.5	185.5	403.804	2.27949	1.18871	0.179126	6.63617	3.22e-11	9.14e-11	pigeon protein (linotte protein)	Gamma-secretase-activating protein, C-terminal domain
AAEL000316	83.5	10	37.8238	4.5529	2.18679	0.518216	4.21983	2.44e-05	4.91e-05	hypothetical protein
AAEL000317	0.5	6	4.2012	0.08166	-3.61423	1.45362	-2.48637	0.0129055	0.0200709	cysteine-rich venom protein, putative	Trypsin Inhibitor-like, cysteine rich domain
AAEL000318	0.5	0.5	0.509459	0.757352	-0.400964	1.9532	-0.205286	0.837349	0.865324	hypothetical protein	Pheromone/general odorant binding protein
AAEL000319	7.5	1.5	3.80342	2.44798	1.29159	1.30645	0.988626	0.322846	0.394344	hypothetical protein
AAEL000320	1	0	0.37616	1.58383	0.663417	1.90797	0.347708	0.72806	0.776884		Cytochrome P450, E-class, group I
AAEL000321	244.5	391.5	351.258	0.351398	-1.50882	0.17403	-8.66992	4.32e-18	1.62e-17	acetyl-coa synthetase	AMP-binding, conserved site
AAEL000322	444.5	204	301.104	1.22254	0.28988	0.192941	1.50243	0.132987	0.177804	hypothetical protein	WD40-repeat-containing domain
AAEL000323	0	0	0	NA	NA	NA	NA	NA	NA	cysteine-rich venom protein, putative	Trypsin Inhibitor-like, cysteine rich domain
AAEL000324	94	138	126.705	0.38419	-1.38011	0.265016	-5.20765	1.91e-07	4.44e-07	tyrosine-protein kinase drl	Tyrosine-protein kinase, active site
AAEL000325	4.5	0.5	2.01378	3.34323	1.74124	1.66141	1.04805	0.294616	0.3641	cytochrome P450	Cytochrome P450, E-class, group I
AAEL000326	0	2.5	1.68362	0.103767	-3.26858	1.79779	-1.81811	0.0690469	0.0973101	cytochrome P450	Cytochrome P450, E-class, group I
AAEL000327	651	5	246.067	68.449	6.09696	0.473222	12.8839	5.54e-38	3.61e-37		Zinc finger, nuclear hormone receptor-type
AAEL000328	3028.5	6019.5	5127.16	0.282856	-1.82186	0.0934129	-19.5033	1.03e-84	1.51e-83	hypothetical protein	Alcohol dehydrogenase superfamily, zinc-type
AAEL000329	2	0.5	1.08898	1.69796	0.763804	1.83983	0.415149	0.678033	0.735326	hypothetical protein	Ninjurin
AAEL000330	522	207	332.218	1.41606	0.501886	0.177259	2.83137	0.00463489	0.00759715	hypothetical protein	Uncharacterised protein family UPF0434/Trm112
AAEL000331	1413.5	1189	1317.22	0.668079	-0.58191	0.116683	-4.98711	6.13e-07	1.38e-06	elongation factor ts	UBA-like
AAEL000332	425.5	87.5	216.724	2.72442	1.44595	0.218941	6.60429	3.99e-11	1.13e-10	hypothetical protein	Peptidase M76, ATP23
AAEL000333	41.5	126.5	99.555	0.186109	-2.42578	0.313592	-7.73547	1.03e-14	3.41e-14	cysteine-rich venom protein, putative	Trypsin Inhibitor-like, cysteine rich domain
AAEL000334	21	126.5	91.729	0.0951991	-3.39291	0.356545	-9.51608	1.8e-21	7.56e-21	villin	Gelsolin-like domain
AAEL000335	5892.5	3.5	2199.61	831.876	9.70022	0.513926	18.8747	1.84e-79	2.51e-78	lamin	Intermediate filament protein
AAEL000336	52	57.5	57.6417	0.510966	-0.968701	0.37748	-2.56623	0.010281	0.0161883	hypothetical protein	PTB/PI domain
AAEL000337	355.5	84	188.502	2.36594	1.24242	0.234314	5.30236	1.14e-07	2.69e-07	hypothetical protein	Zinc finger, C2CH-type
AAEL000338	36.5	0.5	13.9604	25.6912	4.6832	1.21111	3.86688	0.000110235	0.000209809	cytochrome P450	Cytochrome P450, E-class, group I
AAEL000339	1705.5	2107.5	2035.39	0.454868	-1.13648	0.104172	-10.9096	1.04e-27	5.23e-27	paxillin, putative	Zinc finger, LIM-type
AAEL000340	4.5	2.5	3.32394	1.00901	0.0129355	1.33671	0.00967709	0.992279	0.993017	cytochrome P450	Cytochrome P450, E-class, group I
AAEL000341	36.5	5	16.8681	3.89522	1.9617	0.763657	2.56883	0.0102043	0.0160745	basic helix-loop-helix protein	Myc-type, basic helix-loop-helix (bHLH) domain
AAEL000342	47.5	14.5	27.4436	1.80996	0.855957	0.567137	1.50926	0.131232	0.175744	peroxidasin	von Willebrand factor, type C
AAEL000343	3454.5	1733.5	2437.98	1.11944	0.162775	0.113037	1.44002	0.149861	0.198963	serine/threonine-protein kinase vrk	Protein kinase-like domain
AAEL000344	0	0	0	NA	NA	NA	NA	NA	NA	hypothetical protein	Pheromone/general odorant binding protein
AAEL000345	71	110	99.5999	0.364938	-1.45428	0.302511	-4.80735	1.53e-06	3.36e-06	membrane associated guanylate kinase inverted 1, magi1	WW domain
AAEL000346	304.5	84	169.388	2.02886	1.02067	0.239206	4.2669	1.98e-05	4.01e-05	spastin	AAA+ ATPase domain
AAEL000347	0	0	0	NA	NA	NA	NA	NA	NA	hypothetical protein
AAEL000348	22.5	1.5	9.38655	7.06731	2.82116	1.0483	2.69117	0.00712023	0.0114304	hypothetical protein	Macro domain
AAEL000350	5.5	3	4.05516	1.02006	0.0286498	1.23311	0.0232339	0.981464	0.984391	hypothetical protein	Pheromone/general odorant binding protein
AAEL000351	0	0	0	NA	NA	NA	NA	NA	NA	hypothetical protein	Trypsin Inhibitor-like, cysteine rich domain
AAEL000352	4	3	3.485	0.77611	-0.365667	1.28623	-0.284294	0.776185	0.816985	hypothetical protein
AAEL000353	5.5	6	6.06328	0.539331	-0.890758	1.06033	-0.840073	0.400868	0.475133	hypothetical protein	Trypsin Inhibitor-like, cysteine rich domain
AAEL000354	420	9.5	163.054	24.047	4.58778	0.38895	11.7953	4.13e-32	2.33e-31	dimeric dihydrodiol dehydrogenase	NAD(P)-binding domain
AAEL000356	1	1	1.03732	0.672051	-0.573357	1.809	-0.316947	0.751284	0.795015	cysteine-rich venom protein, putative	Trypsin Inhibitor-like, cysteine rich domain
AAEL000357	0	0.5	0.33978	0.549749	-0.863155	1.8963	-0.455179	0.648981	0.708545	cytochrome P450	Cytochrome P450, E-class, group I
AAEL000358	1	0	0.369921	1.56834	0.649242	1.90507	0.340798	0.733256	0.779282	hypothetical protein
AAEL000359	0	4.5	3.02746	0.0535748	-4.2223	1.65213	-2.55568	0.0105982	0.0166612	ferritin-precursor, putative	Ferritin- like diiron domain
AAEL000360	3.5	15	11.2651	0.146451	-2.77151	0.889282	-3.11657	0.00182966	0.00312359	dnaJ subfamily B member, putative	Chaperone DnaJ, C-terminal
AAEL000361	42	445	310.957	0.0535895	-4.22191	0.230955	-18.2802	1.19e-74	1.52e-73	cysteine-rich venom protein, putative	Trypsin Inhibitor-like, cysteine rich domain
AAEL000362	148.5	372	301.914	0.225631	-2.14796	0.198651	-10.8127	3e-27	1.49e-26	hypothetical protein	UBA-like
AAEL000363	0	0	0	NA	NA	NA	NA	NA	NA	cysteine-rich venom protein, putative	Trypsin Inhibitor-like, cysteine rich domain
AAEL000364	111.5	123.5	123.652	0.509549	-0.972708	0.279179	-3.48417	0.000493659	0.000887304	glycine cleavage system h protein	Glycine cleavage system H-protein, subgroup
AAEL000366	0	0.5	0.33978	0.549749	-0.863155	1.8963	-0.455179	0.648981	0.708545	hypothetical protein
AAEL000367	0	0	0	NA	NA	NA	NA	NA	NA	hypothetical protein
AAEL000369	8	39	28.9614	0.120943	-3.04761	0.596207	-5.11166	3.19e-07	7.31e-07	cysteine-rich venom protein, putative	Trypsin Inhibitor-like, cysteine rich domain
AAEL000370	3793	1546.5	2441.45	1.37703	0.461555	0.103439	4.46209	8.12e-06	1.69e-05	acyl-CoA oxidase	Acyl-CoA oxidase/dehydrogenase, central domain
AAEL000371	18	280	192.337	0.036976	-4.75727	0.315735	-15.0673	2.66e-51	2.28e-50	hypothetical protein	Syntrophin
AAEL000372	295.5	116.5	187.697	1.42356	0.509503	0.227354	2.24101	0.0250253	0.0375621	hypothetical protein	Inositol monophosphatase, Lithium-sensitive
AAEL000373	1.5	0	0.56112	2.26105	1.17699	1.95262	0.602775	0.546658	0.622912	hypothetical protein	Ninjurin
AAEL000374	4.5	28.5	20.6289	0.0964544	-3.37401	0.718676	-4.69476	2.67e-06	5.76e-06	cysteine-rich venom protein, putative	Trypsin Inhibitor-like, cysteine rich domain
AAEL000375	0	1.5	0.988778	0.184439	-2.43878	1.90304	-1.28152	0.200011	0.257811	cysteine-rich venom protein, putative	Trypsin Inhibitor-like, cysteine rich domain
AAEL000377	1	0	0.37304	1.65355	0.725569	1.93707	0.374571	0.70798	0.759455	hypothetical protein	Pheromone/general odorant binding protein
AAEL000378	1400	881	1107.45	0.892502	-0.164072	0.118888	-1.38006	0.167568	0.219947	integrin-linked protein kinase 2 (ilk-2)	Serine-threonine/tyrosine-protein kinase catalytic domain
AAEL000379	105	1	39.8026	44.9446	5.49007	0.931392	5.89448	3.76e-09	9.64e-09	cysteine-rich venom protein, putative	Trypsin Inhibitor-like, cysteine rich domain
AAEL000380	298.5	249.5	276.852	0.673413	-0.570438	0.188642	-3.02392	0.00249521	0.00420022	hypothetical protein
AAEL000381	9	243	164.187	0.02178	-5.52085	0.404852	-13.6367	2.42e-42	1.73e-41	syntrophin	Syntrophin
AAEL000382	3	0	1.12224	4.33825	2.11711	1.86451	1.13548	0.256174	0.321178	myosin motor, putative	MAATS1 domain
AAEL000383	462	119	251.368	2.17389	1.12028	0.205084	5.46253	4.69e-08	1.14e-07		Glycosyl transferase, family 31
AAEL000384	0	0	0	NA	NA	NA	NA	NA	NA	vesicular acetylcholine transporter	Major facilitator superfamily
AAEL000385	622	751	730.77	0.465634	-1.10273	0.133372	-8.26807	1.36e-16	4.84e-16	developmentally regulated RNA-binding protein	Nucleotide-binding alpha-beta plait domain
AAEL000386	3161.5	1943	2467.3	0.914757	-0.12854	0.110867	-1.1594	0.246293	0.310896	phopsphatidylinositol 3-kinase, putative	Phox homologous domain
AAEL000387	0.5	10	6.80031	0.0486816	-4.36048	1.33056	-3.27718	0.00104849	0.00182901	hypothetical protein	Leucine-rich repeat
AAEL000388	8703.5	2729	5058.44	1.78971	0.839724	0.0969549	8.66098	4.68e-18	1.75e-17	isoleucyl tRNA synthetase	Aminoacyl-tRNA synthetase, class I, conserved site
AAEL000389	238	88330	58743.5	0.0015213	-9.36048	0.108901	-85.9544	0	0	brain chitinase and chia	Chitinase insertion domain
AAEL000390	296	46	140.957	3.5885	1.84338	0.27287	6.75554	1.42e-11	4.11e-11	hypothetical protein	Zinc finger, AD-type
AAEL000391	0	0	0	NA	NA	NA	NA	NA	NA	Odorant receptor 85d, putative	Olfactory receptor, Drosophila
AAEL000392	3.5	0	1.30408	5.07864	2.34444	1.82968	1.28134	0.200074	0.257811	alpha-amylase	Glycoside hydrolase, catalytic domain
AAEL000393	626.5	330.5	452.759	1.06522	0.0911488	0.162672	0.560322	0.57526	0.647156	suppressors of cytokine signalling	SH2 domain
AAEL000394	846	453.5	616.338	1.04838	0.0681644	0.142877	0.477083	0.633303	0.701794	U2 small nuclear ribonucleoprotein, putative	Zinc finger, C2H2-type matrin
AAEL000395	2313.5	1615	1934.72	0.804544	-0.313757	0.113202	-2.77166	0.00557717	0.00906535	retinoid x receptor (rxr)	Zinc finger, nuclear hormone receptor-type
AAEL000396	527	72	244.354	4.08737	2.03117	0.222304	9.13692	6.43e-20	2.57e-19	hypothetical protein
AAEL000397	791	52	329.086	8.47483	3.08318	0.239344	12.8818	5.7e-38	3.71e-37	hypothetical protein
AAEL000398	55	2.5	22.1856	11.0664	3.46812	0.786159	4.41147	1.03e-05	2.12e-05	sidestep protein	Immunoglobulin-like domain
AAEL000399	996.5	1497.5	1365.46	0.37437	-1.41746	0.114223	-12.4096	2.32e-35	1.42e-34	hypothetical protein	Amino acid transporter, transmembrane
AAEL000400	229.5	152	186.04	0.851278	-0.232297	0.243476	-0.954086	0.34004	0.412182	hypothetical protein
AAEL000401	0	0	0	NA	NA	NA	NA	NA	NA	hypothetical protein
AAEL000402	39	23	29.8236	0.951594	-0.0715826	0.514748	-0.139063	0.8894	0.909246	hypothetical protein	Basic-leucine zipper domain
AAEL000403	495.5	46	215.308	6.01632	2.58888	0.243821	10.618	2.46e-26	1.2e-25	hypothetical protein	HEAT
AAEL000404	1047	230.5	543.425	2.54459	1.34743	0.162226	8.30587	9.91e-17	3.54e-16	DNA repair helicase rad3/xp-d	P-loop containing nucleoside triphosphate hydrolase
AAEL000405	177.5	131.5	153.312	0.761633	-0.392832	0.256334	-1.5325	0.125398	0.168617	odd Oz protein	Six-bladed beta-propeller, TolB-like
AAEL000406	28.5	73	59.1745	0.222549	-2.16781	0.390887	-5.54587	2.92e-08	7.16e-08	hypothetical protein
AAEL000407	347	133.5	218.086	1.46025	0.546215	0.214104	2.55117	0.0107362	0.016862	hypothetical protein	Protein of unknown function DUF1242
AAEL000408	266	55.5	135.985	2.68415	1.42447	0.270263	5.27067	1.36e-07	3.19e-07	hypothetical protein	Translation machinery-associated protein 16
AAEL000410	2495	1825.5	2143.26	0.76836	-0.380145	0.110248	-3.4481	0.000564543	0.00101005	glycoprotein 25l	GOLD
AAEL000411	104.5	7.5	43.9958	7.53307	2.91324	0.526047	5.53798	3.06e-08	7.48e-08	hypothetical protein	Protein of unknown function DUF159
AAEL000412	548.5	685	659.523	0.450294	-1.15106	0.1381	-8.33502	7.75e-17	2.78e-16	hypothetical protein	Alpha/Beta hydrolase fold
AAEL000413	0.5	0	0.184961	1.1742	0.231673	1.8963	0.122171	0.902763	NA	hypothetical protein	Ionotropic glutamate receptor, L-glutamate and glycine-binding domain
AAEL000414	8	1.5	4.01302	2.54864	1.34973	1.34431	1.00403	0.315363	0.38632	six/sine homebox transcription factors	Homeobox domain
AAEL000415	1894	20444	14277.9	0.0521601	-4.26091	0.0927748	-45.9275	0	0	AMP dependent coa ligase	AMP-binding, conserved site
AAEL000416	3810	239	1577.69	8.91466	3.15618	0.161859	19.4995	1.11e-84	1.63e-83	hypothetical protein	Forkhead-associated (FHA) domain
AAEL000417	1023.5	4683	3489.7	0.123055	-3.02263	0.102687	-29.4353	1.94e-190	8.75e-189	monocarboxylate transporter	Major facilitator superfamily
AAEL000418	682.5	200	387.354	1.91775	0.939418	0.177989	5.27797	1.31e-07	3.07e-07	hypothetical protein	FeS cluster insertion, C-terminal, conserved site
AAEL000419	39	70	61.0571	0.316112	-1.66149	0.373582	-4.44747	8.69e-06	1.81e-05	hypothetical protein	Insect cuticle protein
AAEL000420	56.5	167	131.976	0.191697	-2.3831	0.274233	-8.69006	3.62e-18	1.36e-17	cathepsin o	Cysteine peptidase, cysteine active site
AAEL000421	1193.5	190	571.515	3.51999	1.81557	0.154473	11.7533	6.79e-32	3.81e-31	protein farnesyltransferase alpha subunit/rab geranylgeranyl transferase alpha subunit	Protein prenyltransferase, alpha subunit
AAEL000422	1931	131	807.114	8.24748	3.04395	0.1542	19.7403	9.72e-87	1.45e-85	U3 small nucleolar RNA-associated protein, putative	WD40-repeat-containing domain
AAEL000424	8134.5	11363.5	10581.1	0.402654	-1.31239	0.100401	-13.0715	4.79e-39	3.19e-38	leucine aminopeptidase	Peptidase M17, leucyl aminopeptidase, N-terminal
AAEL000425	291	121	188.725	1.3484	0.431249	0.238219	1.81031	0.0702478	0.0988801	hypothetical protein	XPG-I domain
AAEL000426	1.5	1.5	1.54366	0.653143	-0.614529	1.71945	-0.357399	0.720793	0.771229	hypothetical protein	PIN domain-like
AAEL000427	2930	2103	2488.96	0.782819	-0.353249	0.10081	-3.50409	0.000458168	0.000826221		Phospholipid/glycerol acyltransferase
AAEL000428	763.5	1819.5	1493.4	0.236175	-2.08207	0.123573	-16.8489	1.07e-63	1.15e-62	tryptophan 2,3-dioxygenase	Tryptophan 2,3-dioxygenase
AAEL000429	772.5	80.5	341.457	5.36125	2.42257	0.202182	11.9821	4.41e-33	2.55e-32	hypothetical protein
AAEL000431	1892.5	677	1156.36	1.56912	0.649952	0.129313	5.0262	5e-07	1.13e-06	hypothetical protein	Sensitivity To Red Light Reduced-like, SRR1
AAEL000432	0	0.5	0.33978	0.549749	-0.863155	1.8963	-0.455179	0.648981	0.708545	nucleosome assembly protein	Nucleosome assembly protein (NAP)
AAEL000433	682	817	796.325	0.469716	-1.09014	0.131912	-8.26417	1.41e-16	5e-16	glypican	Glypican
AAEL000434	893	274.5	515.44	1.82345	0.866671	0.157614	5.49868	3.83e-08	9.32e-08	lipid a export ATP-binding/permease protein msba	ABC transporter-like
AAEL000435	757.5	206	419.172	2.0663	1.04705	0.170041	6.15765	7.38e-10	1.96e-09	THO complex, putative	THO complex subunit 7/Mft1
AAEL000436	2168	328.5	1027.04	3.69895	1.88712	0.130467	14.4644	2.03e-47	1.61e-46	hypothetical protein	SET domain
AAEL000437	11	2	5.43512	2.77167	1.47076	1.14859	1.28048	0.200375	0.258131	hypothetical protein	Fibronectin type III
AAEL000438	129.5	147	145.947	0.496253	-1.01085	0.246006	-4.10905	3.97e-05	7.84e-05	epoxide hydrolase	Alpha/beta hydrolase fold-1
AAEL000439	524.5	79.5	248.341	3.69537	1.88572	0.213868	8.81721	1.17e-18	4.48e-18	hypothetical protein	Zinc finger, AD-type
AAEL000440	1688.5	1799.5	1824.66	0.527368	-0.923118	0.105938	-8.71377	2.94e-18	1.11e-17	DNA repair/transcription protein met18/mms19	Armadillo-like helical
AAEL000441	24	1	9.63596	10.4857	3.39036	1.12585	3.01138	0.00260061	0.00437117	hypothetical protein
AAEL000442	27853.5	9.5	10399.2	1558.61	10.606	0.333515	31.8008	6.31e-222	3.56e-220	hypothetical protein	SGNH hydrolase-type esterase domain
AAEL000443	9	0	3.35736	13.7939	3.78596	1.59639	2.37158	0.0177124	0.0271221	hypothetical protein	Na+ channel, amiloride-sensitive
AAEL000444	4643.5	2882.5	3645.53	0.90517	-0.143739	0.0952643	-1.50885	0.131338	0.175839	UDP-glucose glycoprotein:glucosyltransferase	Nucleotide-diphospho-sugar transferases
AAEL000445	440	1244.5	991.135	0.198927	-2.32969	0.131486	-17.7181	3.04e-70	3.64e-69	hypothetical protein	Single domain Von Willebrand factor type C domain
AAEL000447	28	63.5	52.6432	0.25122	-1.99297	0.420467	-4.73991	2.14e-06	4.65e-06	V-1 protein, putative	Ankyrin repeat-containing domain
AAEL000448	1900.5	1424.5	1654.16	0.749646	-0.415718	0.111968	-3.71284	0.000204949	0.000381057	hypothetical protein	Ovarian tumour, otubain
AAEL000449	0.5	0	0.18808	1.1742	0.231673	1.8963	0.122171	0.902763	NA	acidic ribosomal protein P1, putative
AAEL000450	1073.5	1205	1200.11	0.500787	-0.99773	0.11958	-8.34361	7.21e-17	2.59e-16	ras gtpase activating protein	SH2 domain
AAEL000451	1071	811	938.086	0.742161	-0.430195	0.123782	-3.47544	0.000510018	0.000916039	beta1,4 mannosyltransferase	Asparagine-linked glycosylation protein 1-like
AAEL000452	1754	566.5	1029.97	1.73841	0.797769	0.126237	6.31961	2.62e-10	7.14e-10	histone acetyltransferase gcn5	PCAF, N-terminal
AAEL000453	3	1.5	2.11102	1.1051	0.144175	1.53474	0.0939407	0.925156	0.939634	hypothetical protein
AAEL000454	4684	2628.5	3492.09	1.00158	0.00227264	0.0966499	0.0235142	0.98124	0.9843	isocitrate dehydrogenase	Isocitrate and isopropylmalate dehydrogenases family
AAEL000455	8.5	7.5	8.18677	0.654116	-0.612382	0.941567	-0.650386	0.515443	0.59197	hypothetical protein
AAEL000456	412.5	185	276.958	1.2518	0.324001	0.197665	1.63914	0.101184	0.138705	hypothetical protein	Zinc finger, RING/FYVE/PHD-type
AAEL000457	2	3.5	3.04813	0.381905	-1.38871	1.38251	-1.00449	0.315143	0.386146	hypothetical protein	MORN motif
AAEL000458	979.5	462	672.165	1.19227	0.253715	0.147382	1.72147	0.0851649	0.11838	hypothetical protein
AAEL000459	4531.5	2118.5	3097.23	1.20077	0.263957	0.100052	2.6382	0.00833472	0.0132849	hypothetical protein	Nucleotide-sugar transporter
AAEL000460	1273.5	707.5	943.899	1.01248	0.0178866	0.130708	0.136843	0.891155	0.910663	hypothetical protein	Bacterial surface antigen (D15)
AAEL000461	2621.5	908	1580.25	1.62112	0.696992	0.113285	6.15256	7.62e-10	2.03e-09	hypothetical protein	GRAM domain
AAEL000462	0.5	0	0.184961	1.1742	0.231673	1.8963	0.122171	0.902763	NA	hypothetical protein	Ionotropic glutamate receptor, L-glutamate and glycine-binding domain
AAEL000463	24.5	2.5	10.8094	4.95495	2.30887	0.925824	2.49386	0.0126364	0.0196815	hypothetical protein
AAEL000464	60	744.5	516.879	0.0456187	-4.45423	0.193932	-22.9681	9.73e-117	2.12e-115	hypothetical protein
AAEL000465	261.5	171.5	211.385	0.85739	-0.221977	0.208999	-1.0621	0.288191	0.357503	hypothetical protein	Alpha-ketoglutarate-dependent dioxygenase AlkB-like
AAEL000466	34	129	98.341	0.15	-2.73696	0.342681	-7.98691	1.38e-15	4.73e-15	voltage and ligand gated potassium channel	RmlC-like jelly roll fold
AAEL000467	625.5	217.5	377.972	1.6137	0.690369	0.172636	3.99899	6.36e-05	0.000123393	mitochondrial ribosomal protein, L49, putative	Ribosomal protein L49/IMG2
AAEL000468	962	776	874.404	0.696127	-0.522578	0.128738	-4.05923	4.92e-05	9.65e-05
AAEL000469	4482.5	2381.5	3254.12	1.05626	0.0789627	0.102532	0.770128	0.441224	0.515371	hypothetical protein	Drought induced 19 protein-like, zinc-binding domain
AAEL000470	21.5	1.5	9.03222	6.77171	2.75952	1.05638	2.61223	0.00899535	0.0142718	hypothetical protein
AAEL000471	2289.5	42421	29015.8	0.0304287	-5.03843	0.106418	-47.3457	0	0	monocarboxylate transporter	Major facilitator superfamily
AAEL000472	702.5	651	694.479	0.607264	-0.719603	0.150063	-4.79534	1.62e-06	3.56e-06	zinc finger protein, putative	Zinc finger, RING/FYVE/PHD-type
AAEL000473	3	3	3.12412	0.604903	-0.725223	1.35504	-0.535204	0.592509	0.662833	hypothetical protein
AAEL000474	3	11	8.36506	0.175873	-2.5074	0.993813	-2.52301	0.0116356	0.0181936	hypothetical protein	Major facilitator superfamily
AAEL000475	542.5	354.5	437.969	0.859639	-0.218197	0.159233	-1.3703	0.170595	0.223403	hypothetical protein	Armadillo-like helical
AAEL000476	299.5	18	123.629	9.19661	3.2011	0.337707	9.47894	2.57e-21	1.07e-20	hypothetical protein
AAEL000477	746	190.5	404.985	2.19484	1.13412	0.170095	6.66755	2.6e-11	7.42e-11	nadph fad oxidoreductase	NADPH-cytochrome p450 reductase, FAD-binding, alpha-helical domain-3
AAEL000478	614	416.5	506.106	0.828095	-0.272132	0.160948	-1.6908	0.0908743	0.125784	Sm protein G, putative	Ribonucleoprotein LSM domain
AAEL000480	0.5	0	0.18808	1.1742	0.231673	1.8963	0.122171	0.902763	NA	hypothetical protein
AAEL000482	0	0	0	NA	NA	NA	NA	NA	NA	histone H3	Histone-fold
AAEL000483	737	231.5	428.447	1.78653	0.837157	0.164492	5.08933	3.59e-07	8.2e-07	exostosin-2	Exostosin 3/Exostosin-like 3
AAEL000484	36.5	9.5	19.9237	2.11526	1.08084	0.636131	1.69908	0.089304	0.123796	hypothetical protein	Streptococcal non-M secreted SibA
AAEL000485	4153.5	5572.5	5251.05	0.418926	-1.25523	0.0953593	-13.1632	1.43e-39	9.6e-39	paramyosin, putative	LETM1-like
AAEL000486	8637	11722.5	11008	0.414049	-1.27212	0.0888816	-14.3126	1.83e-46	1.41e-45	chaperonin	Chaperone tailless complex polypeptide 1 (TCP-1)
AAEL000487	359	280.5	320.577	0.718438	-0.477064	0.18404	-2.59218	0.00953693	0.0150826	hypothetical protein	SPRY domain
AAEL000488	445	239	324.518	1.0454	0.0640593	0.184156	0.347853	0.727951	0.776884	hypothetical protein	Immunoglobulin-like domain
AAEL000489	77.5	231.5	182.374	0.189716	-2.39809	0.245433	-9.77083	1.5e-22	6.54e-22	P21-activated kinase, pak	Protein kinase-like domain
AAEL000490	0	0	0	NA	NA	NA	NA	NA	NA	histone H4	Histone H4, conserved site
AAEL000491	202	191	202.225	0.595015	-0.749002	0.21326	-3.51216	0.000444484	0.000802719	hypothetical protein	Sulfotransferase
AAEL000492	0	1	0.648997	0.309268	-1.69307	1.9538	-0.866553	0.386187	0.460388	histone H3	Histone-fold
AAEL000493	268.5	222	247.558	0.679693	-0.557044	0.198473	-2.80665	0.00500596	0.0081782	heparan sulfate 6-o-sulfotransferase	Sulfotransferase
AAEL000494	0	0	0	NA	NA	NA	NA	NA	NA	histone h2a	Histone-fold
AAEL000495	52.5	12	27.57	2.41368	1.27123	0.555049	2.29031	0.0220034	0.0332184	secreted glutathione peroxidase, putative	Thioredoxin-like fold
AAEL000496	25	3	11.282	4.30457	2.10587	0.909712	2.31488	0.0206198	0.0312795	hypothetical protein	Haem peroxidase, animal
AAEL000497	0	0	0	NA	NA	NA	NA	NA	NA	histone h2a	Histone-fold
AAEL000498	15	0	5.58937	23.3886	4.54774	1.49251	3.04703	0.00231111	0.00390766	defective proboscis extension response, putative	Immunoglobulin-like domain
AAEL000499	1293	0.5	482.675	756.457	9.56311	0.982174	9.73668	2.1e-22	9.1e-22	Sptzle 1B (Spz1B)	Cystine-knot cytokine
AAEL000500	885	0	330.403	1035	10.0154	1.27697	7.84309	4.4e-15	1.47e-14	hypothetical protein	Haemolymph juvenile hormone binding
AAEL000501	0	0	0	NA	NA	NA	NA	NA	NA	histone H4	Histone H4, conserved site
AAEL000502	265.5	73.5	147.818	2.02442	1.01751	0.251291	4.04912	5.14e-05	0.000100646	nadph fad oxidoreductase	NADPH-cytochrome p450 reductase, FAD-binding, alpha-helical domain-3
AAEL000503	203.5	168.5	187.829	0.678768	-0.559009	0.22168	-2.5217	0.011679	0.0182575	hypothetical protein
AAEL000504	5.5	10	8.63183	0.333879	-1.5826	0.933799	-1.6948	0.0901131	0.124789	hypothetical protein	Insulin receptor substrate-1, PTB
AAEL000505	124.5	1180.5	830.998	0.0594796	-4.07146	0.156257	-26.0561	1.15e-149	3.45e-148	hypothetical protein	Protein of unknown function DUF227
AAEL000506	0	0	0	NA	NA	NA	NA	NA	NA	histone H3	Histone-fold
AAEL000507	5.5	0.5	2.39306	4.04738	2.01699	1.60566	1.25618	0.209052	0.267817	hypothetical protein	Haem peroxidase, animal
AAEL000508	70.5	75.5	76.4554	0.526732	-0.924859	0.328674	-2.81391	0.00489424	0.00800188	fibrinogen and fibronectin	Fibrinogen, alpha/beta/gamma chain, C-terminal globular domain
AAEL000509	1637	113	685.334	8.11074	3.01983	0.163085	18.5169	1.51e-76	1.97e-75	rho gtpase activating protein	Rho GTPase-activating protein domain
AAEL000510	2297.5	1129	1606.06	1.14306	0.192901	0.112603	1.7131	0.0866936	0.120369	hypothetical protein	SWAP/Surp
AAEL000511	813.5	26	320.549	17.3674	4.11831	0.260264	15.8236	2.14e-56	2.01e-55	acetylcholinesterase	Carboxylesterase type B, conserved site
AAEL000512	9.5	4	6.17792	1.30649	0.385693	1.04985	0.367379	0.713336	0.76467	dynein heavy chain	Dynein heavy chain, coiled coil stalk
AAEL000513	0	0	0	NA	NA	NA	NA	NA	NA	histone H4	Histone H4, conserved site
AAEL000514	11	51.5	38.2818	0.124759	-3.00278	0.515087	-5.82965	5.55e-09	1.41e-08	hypothetical protein
AAEL000515	3535.5	759	1823.74	2.61613	1.38744	0.121742	11.3965	4.35e-30	2.33e-29	Juvenile hormone-inducible protein, putative	Protein of unknown function DUF227
AAEL000516	3524.5	1354	2214.65	1.46284	0.548772	0.116024	4.72983	2.25e-06	4.88e-06	Juvenile hormone-inducible protein, putative	Protein of unknown function DUF227
AAEL000517	0	0	0	NA	NA	NA	NA	NA	NA	histone H4	Histone H4, conserved site
AAEL000518	0	0	0	NA	NA	NA	NA	NA	NA	histone h2a	Histone-fold
AAEL000519	0.5	43	28.749	0.0112971	-6.4679	1.11391	-5.80647	6.38e-09	1.62e-08	hypothetical protein
AAEL000520	1071.5	2343.5	1957.79	0.257212	-1.95897	0.129524	-15.1243	1.12e-51	9.68e-51		Protein of unknown function DUF227
AAEL000521	44	1.5	17.381	13.8217	3.78887	0.93735	4.04211	5.3e-05	0.000103594	hypothetical protein
AAEL000522	329	909.5	726.825	0.203773	-2.29497	0.147266	-15.5838	9.37e-55	8.5e-54	hypothetical protein
AAEL000523	338.5	1108	861.276	0.172129	-2.53843	0.134938	-18.8118	6.04e-79	8.19e-78	ring finger protein	Zinc finger, RING/FYVE/PHD-type
AAEL000525	0	0	0	NA	NA	NA	NA	NA	NA	histone h2a	Histone-fold
AAEL000526	0	0	0	NA	NA	NA	NA	NA	NA	hypothetical protein	Mitochondrial F1-F0 ATP synthase subunit F, predicted
AAEL000527	697.5	146.5	357.324	2.66871	1.41614	0.179822	7.87526	3.4e-15	1.14e-14		Forkhead-associated (FHA) domain
AAEL000528	2.5	0	0.93416	3.62063	1.85624	1.89805	0.977975	0.328087	0.399591		GPCR, rhodopsin-like, 7TM
AAEL000529	1.5	1.5	1.53462	0.663004	-0.592912	1.72111	-0.344493	0.730475	0.779125	hypothetical protein	Ribosomal protein S21e
AAEL000530	80	6	33.8632	7.14768	2.83748	0.591906	4.79379	1.64e-06	3.59e-06	hypothetical protein	Carboxylesterase type B, conserved site
AAEL000532	110.5	1	41.8306	47.0626	5.55651	0.929168	5.98009	2.23e-09	5.78e-09	hypothetical protein	Low-density lipoprotein (LDL) receptor class A repeat
AAEL000533	4.5	5	5.04436	0.535042	-0.902277	1.15986	-0.777919	0.436617	0.510473	antifreeze protein, putative	C-type lectin
AAEL000534	5	0	1.87456	7.29564	2.86703	1.75501	1.63362	0.102338	0.140118	pickpocket	Na+ channel, amiloride-sensitive, conserved site
AAEL000535	2.5	1146	761.767	0.00145426	-9.4255	0.59304	-15.8935	7.03e-57	6.65e-56	hypothetical protein	C-type lectin
AAEL000536	58.5	4.5	24.7783	6.87687	2.78175	0.676845	4.10988	3.96e-05	7.82e-05	hypothetical protein	Immunoglobulin-like domain
AAEL000537	12.5	11	11.9105	0.654605	-0.611303	0.792002	-0.771845	0.440207	0.514345	hypothetical protein
AAEL000538	1	0	0.369921	1.56834	0.649242	1.90507	0.340798	0.733256	0.779282	hypothetical protein	Low-density lipoprotein (LDL) receptor class A repeat
AAEL000539	213	400.5	345.028	0.299676	-1.73852	0.183669	-9.46554	2.92e-21	1.22e-20	hypothetical protein
AAEL000540	1734	3935	3260.04	0.247765	-2.01296	0.0982722	-20.4835	3.02e-93	4.93e-92	fasciclin, putative	Immunoglobulin-like domain
AAEL000541	2588.5	15519	11271.4	0.0937963	-3.41433	0.0897263	-38.0527	0	0	fasciclin, putative	Immunoglobulin-like domain
AAEL000542	0	0	0	NA	NA	NA	NA	NA	NA	hypothetical protein	Pyridine nucleotide-disulphide oxidoreductase, FAD/NAD(P)-binding domain
AAEL000543	94	19	47.644	2.74634	1.45751	0.434257	3.35633	0.000789848	0.00139361	galactose-specific C-type lectin, putative	C-type lectin
AAEL000544	4	1	2.15332	1.9117	0.934853	1.54901	0.603515	0.546166	0.622912	hypothetical protein
AAEL000545	50.5	1	19.5169	21.917	4.45398	1.00421	4.43532	9.19e-06	1.91e-05	carboxylesterase	Carboxylesterase type B, conserved site
AAEL000546	106.5	135.5	129.691	0.444327	-1.17031	0.281434	-4.15836	3.21e-05	6.38e-05	carboxylesterase	Carboxylesterase type B, conserved site
AAEL000547	0.5	0	0.184961	1.1742	0.231673	1.8963	0.122171	0.902763	NA	pickpocket	Na+ channel, amiloride-sensitive
AAEL000549	2869	3342.5	3289.8	0.483045	-1.04977	0.115816	-9.06412	1.26e-19	4.96e-19		EGF-like calcium-binding, conserved site
AAEL000550	1171.5	334.5	659.101	1.96541	0.97483	0.140144	6.9559	3.5e-12	1.04e-11	werner helicase interacting protein	AAA+ ATPase domain
AAEL000551	1726	1775	1822.45	0.546963	-0.870486	0.113841	-7.64651	2.07e-14	6.72e-14	hypothetical protein	Proteinase inhibitor I19, pacifastin
AAEL000552	0	0	0	NA	NA	NA	NA	NA	NA		Na+ channel, amiloride-sensitive
AAEL000554	1.5	1.5	1.56206	0.640627	-0.642445	1.66351	-0.386197	0.699351	0.754905	fasciclin, putative	Immunoglobulin-like domain
AAEL000555	0.5	0	0.18808	1.1742	0.231673	1.8963	0.122171	0.902763	NA	hypothetical protein
AAEL000556	28.5	1.5	11.6161	8.97577	3.16604	1.01829	3.10917	0.00187612	0.00320032	galactose-specific C-type lectin, putative	C-type lectin
AAEL000557	63	57.5	61.6163	0.618546	-0.693046	0.363795	-1.90504	0.0567743	0.0810327	hypothetical protein
AAEL000558	565	18	222.479	17.3147	4.11392	0.310981	13.2288	5.98e-40	4.04e-39		Fungal lipase-like domain
AAEL000559	789	487	618.065	0.909512	-0.136835	0.142974	-0.957063	0.338536	0.41056	glycosyl transferase	Glycosyl transferase, family 1
AAEL000560	1.5	0	0.558001	2.25177	1.17106	1.95277	0.59969	0.548713	0.623501	hypothetical protein
AAEL000561	191.5	96	135.176	1.11981	0.163256	0.254205	0.642222	0.520729	0.597299	hypothetical protein
AAEL000562	962	866.5	934.185	0.623924	-0.680557	0.12373	-5.50034	3.79e-08	9.23e-08	hypothetical protein	LAMTOR1/MEH1
AAEL000563	14.5	3.5	7.70958	2.20682	1.14197	0.986094	1.15807	0.246834	0.311474	galactose-specific C-type lectin, putative	C-type lectin
AAEL000564	4104	5642.5	5276.67	0.40882	-1.29046	0.0922437	-13.9897	1.8e-44	1.35e-43	myotubularin	Myotubularin-like phosphatase domain
AAEL000565	1831.5	271.5	862.353	3.78458	1.92013	0.158959	12.0794	1.36e-33	7.95e-33	hypothetical protein
AAEL000566	86.5	214.5	174.613	0.228035	-2.13267	0.239667	-8.89847	5.66e-19	2.19e-18	hypothetical protein
AAEL000567	1936.5	194	851.788	5.59566	2.48431	0.153156	16.2207	3.6e-59	3.55e-58	sugar transporter	Sugar transporter, conserved site
AAEL000568	332.5	516.5	467.029	0.362298	-1.46475	0.15652	-9.3582	8.11e-21	3.33e-20	26S proteasome non-atpase regulatory subunit	Ubiquitin interacting motif
AAEL000569	1142.5	437.5	716.453	1.46607	0.55195	0.137637	4.01017	6.07e-05	0.000117999		GRIP
AAEL000571	22.5	4.5	11.3551	2.67791	1.42111	0.845119	1.68155	0.092657	0.128036	hypothetical protein
AAEL000572	1638.5	3776	3117.8	0.243955	-2.03531	0.102737	-19.811	2.39e-87	3.61e-86	AMP dependent ligase	AMP-binding, conserved site
AAEL000573	0	0	0	NA	NA	NA	NA	NA	NA	hypothetical protein
AAEL000574	2744.5	3048	3048.43	0.505794	-0.983379	0.0990725	-9.92585	3.21e-23	1.43e-22	hypothetical protein	Thioredoxin domain
AAEL000575	703	1626	1341.96	0.243406	-2.03856	0.125133	-16.2912	1.14e-59	1.13e-58	apyrase, putative	5'-Nucleotidase, C-terminal
AAEL000576	3	10	7.76191	0.191387	-2.38543	1.00175	-2.38126	0.0172533	0.0264547	lachesin, putative	Immunoglobulin-like domain
AAEL000577	265	58.5	137.624	2.53031	1.33931	0.272251	4.91941	8.68e-07	1.94e-06		CP2 transcription factor
AAEL000578	84	0	31.3291	124.252	6.95713	1.31745	5.28073	1.29e-07	3.02e-07	hypothetical protein	Tubulin-tyrosine ligase/Tubulin polyglutamylase
AAEL000579	39.5	20	27.9486	1.10983	0.150345	0.533261	0.281934	0.777994	0.818714	hypothetical protein	Protein of unknown function DUF974
AAEL000580	13.5	0.5	5.37115	9.6474	3.27014	1.38761	2.35667	0.0184394	0.0281306	hypothetical protein	Tubulin-tyrosine ligase/Tubulin polyglutamylase
AAEL000581	2288	4595	3905.61	0.280089	-1.83604	0.105485	-17.4058	7.46e-68	8.67e-67	hypothetical protein	Hydantoinaseoxoprolinase, N-terminal
AAEL000582	34	0	12.674	52.7998	5.72246	1.37992	4.14696	3.37e-05	6.7e-05	pickpocket	Na+ channel, amiloride-sensitive
AAEL000583	418	256.5	326.718	0.912685	-0.131812	0.197905	-0.666034	0.50539	0.581371	peroxisome assembly factor-2 (peroxisomal-type atpase 1)	AAA+ ATPase domain
AAEL000584	921.5	2	344.94	216.419	7.75768	0.662036	11.7179	1.03e-31	5.76e-31	sex-determining region y protein, sry	Transcription factor SOX
AAEL000585	14	43017.5	28570	0.000191296	-12.3519	0.279996	-44.1146	0	0	hypothetical protein	Chitin binding domain
AAEL000586	26.5	131.5	96.8835	0.115474	-3.11437	0.347629	-8.95888	3.28e-19	1.28e-18	hypothetical protein
AAEL000587	77.5	13	37.5138	3.28432	1.71559	0.495282	3.46387	0.000532468	0.000954507	hypothetical protein
AAEL000589	2417	2906.5	2829.89	0.467526	-1.09688	0.104094	-10.5375	5.8e-26	2.8e-25	serine/threonine protein kinase	Protein kinase-like domain
AAEL000590	1771	5764	4486.85	0.172867	-2.53227	0.0959551	-26.3901	1.78e-153	5.6e-152	hypothetical protein	FERM domain
AAEL000591	1033.5	155.5	488.246	3.72131	1.89581	0.182314	10.3986	2.52e-25	1.19e-24	hypothetical protein
AAEL000592	0	0	0	NA	NA	NA	NA	NA	NA	hypothetical protein
AAEL000593	382.5	31	163.335	6.83002	2.77189	0.296407	9.35164	8.63e-21	3.54e-20	mitochondrial 18 kda protein (mtp18)	Mitochondrial 18kDa protein
AAEL000594	169	119	141.811	0.799857	-0.322186	0.256194	-1.25758	0.208542	0.267279	hypothetical protein	Forkhead-associated (FHA) domain
AAEL000595	24.5	8.5	14.7152	1.59662	0.675024	0.745205	0.905823	0.36503	0.438866	beat protein	Immunoglobulin-like domain
AAEL000596	191.5	1	72.0934	80.4261	6.32959	0.890502	7.10789	1.18e-12	3.56e-12	myosin	Tyrosine-protein kinase, active site
AAEL000597	150	78	107.578	1.08314	0.115224	0.292724	0.393628	0.693856	0.750068		Insulin-like growth factor binding protein, N-terminal
AAEL000599	27.5	140.5	103.495	0.111776	-3.16132	0.327494	-9.65306	4.77e-22	2.04e-21		Wnt
AAEL000600	6	28.5	21.132	0.126528	-2.98248	0.674712	-4.42037	9.85e-06	2.04e-05	Wnt10a protein, putative	Wnt
AAEL000601	9.5	2	4.86464	2.40378	1.26531	1.19054	1.0628	0.287873	0.357168	hypothetical protein
AAEL000602	295	183	231.564	0.905871	-0.142623	0.200949	-0.709749	0.47786	0.553099	hypothetical protein	LanC-like protein, eukaryotic
AAEL000603	12	0.5	4.81003	8.58039	3.10104	1.41487	2.19175	0.0283974	0.0422633	hypothetical protein	Nose resistant-to-fluoxetine protein, N-terminal
AAEL000604	4777	639	2204.34	4.20371	2.07166	0.131977	15.6972	1.58e-55	1.46e-54	hypothetical protein
AAEL000605	482	597.5	576.312	0.453717	-1.14014	0.145583	-7.8315	4.82e-15	1.61e-14	rab geranylgeranyl transferase alpha subunit	Protein prenyltransferase, alpha subunit
AAEL000606	60.5	1.5	23.5534	18.9741	4.24596	0.891595	4.7622	1.91e-06	4.18e-06	hypothetical protein
AAEL000607	32	60	51.8645	0.303348	-1.72095	0.408505	-4.21281	2.52e-05	5.06e-05	hypothetical protein
AAEL000609	8	19.5	15.8447	0.245056	-2.02881	0.738102	-2.74869	0.00598342	0.00969268	hypothetical protein
AAEL000611	16	19.5	18.9422	0.471387	-1.08501	0.643744	-1.68547	0.091897	0.127069	antibacterial peptide, putative	Cecropin
AAEL000612	192.5	300.5	271.262	0.36127	-1.46885	0.199081	-7.37817	1.6e-13	5.04e-13	hypothetical protein
AAEL000613	6.5	1.5	3.43319	2.08611	1.06081	1.41342	0.750527	0.452937	0.527637	Odorant receptor 83c, putative	Olfactory receptor, Drosophila
AAEL000614	1.5	0.5	0.90402	1.35971	0.443299	1.91283	0.231751	0.816732	0.852447	Odorant receptor 83c, putative	Olfactory receptor, Drosophila
AAEL000615	291.5	432	395.718	0.379707	-1.39704	0.166354	-8.39802	4.54e-17	1.64e-16	hypothetical protein
AAEL000616	1.5	0.5	0.9009	1.37996	0.464631	1.88113	0.246995	0.804912	0.842607	odorant receptor	Olfactory receptor, Drosophila
AAEL000617	3	2	2.45392	0.871014	-0.199232	1.48034	-0.134585	0.89294	0.912172	carbonic anhydrase	Alpha carbonic anhydrase
AAEL000618	472	186.5	300.425	1.41796	0.503816	0.203065	2.48105	0.0130994	0.0203555	wingless protein, putative	Wnt
AAEL000619	0.5	0	0.18808	1.1742	0.231673	1.8963	0.122171	0.902763	NA	hypothetical protein	Mitochondrial F1-F0 ATP synthase subunit F, predicted
AAEL000621	14	4	7.88904	1.88412	0.913892	0.961177	0.950805	0.341704	0.413961	antibacterial peptide, putative	Cecropin
AAEL000622	3442.5	2165	2721.28	0.89309	-0.163123	0.101487	-1.60733	0.107981	0.147218	hypothetical protein	Tetratricopeptide repeat-containing domain
AAEL000623	2.5	3.5	3.2515	0.455283	-1.13517	1.33466	-0.850525	0.395033	0.469346	hypothetical protein	Transcription regulator GCM domain
AAEL000626	3.5	9	7.25203	0.2448	-2.03032	1.01309	-2.00408	0.0450611	0.0652716	hypothetical protein
AAEL000627	0	0	0	NA	NA	NA	NA	NA	NA	antibacterial peptide, putative	Cecropin
AAEL000628	3.5	0	1.30408	5.07864	2.34444	1.82968	1.28134	0.200074	0.257811	Odorant receptor 83c, putative	Olfactory receptor, Drosophila
AAEL000629	279.5	46	134.779	3.39926	1.76522	0.282655	6.24513	4.23e-10	1.14e-09	adenylate kinase 3, putative	Adenylate kinase 3/4, mitochondrial
AAEL000630	17	0	6.33857	26.6047	4.73361	1.46999	3.22017	0.00128117	0.00221791	cardioacceleratory peptide 2a, putative	Crustacean cardioactive peptide
AAEL000631	14.5	2.5	7.05746	2.97622	1.57348	1.04152	1.51075	0.130853	0.175284		Transcription regulator GCM domain
AAEL000632	6.5	38.5	27.9201	0.101178	-3.30504	0.620544	-5.32603	1e-07	2.37e-07	WNT4 precursor, putative	Wnt
AAEL000633	1	1	1.02204	0.689999	-0.535334	1.84826	-0.289642	0.77209	0.813079	toll	Leucine-rich repeat, typical subtype
AAEL000634	1190.5	1175	1224.32	0.569399	-0.812489	0.11552	-7.0333	2.02e-12	6.03e-12	ceramide glucosyltransferase	Ceramide glucosyltransferase
AAEL000635	1211	1245	1279.45	0.546417	-0.871926	0.121414	-7.18144	6.9e-13	2.1e-12	cop9 complex subunit 7a	Proteasome component (PCI) domain
AAEL000636	337	42724.5	28494.2	0.00445029	-7.81189	0.106009	-73.6906	0	0	hypothetical protein	Insulin-like growth factor binding protein, N-terminal
AAEL000637	1.5	0.5	0.894662	1.34726	0.430033	1.91428	0.224645	0.822255	0.857185	hypothetical protein	Domain of unknown function DUF4485
AAEL000638	119	158.5	149.774	0.423305	-1.24023	0.252487	-4.91204	9.01e-07	2.01e-06	hypothetical protein
AAEL000639	724	929	887.064	0.438703	-1.18868	0.141295	-8.41278	4e-17	1.45e-16	n-acetylgalactosaminyltransferase	Ricin B lectin domain
AAEL000640	200.5	224	223.651	0.504183	-0.987979	0.215448	-4.58571	4.52e-06	9.59e-06	alanine-glyoxylate aminotransferase	Pyridoxal phosphate-dependent transferase, major region, subdomain 1
AAEL000641	18015.5	24782	23179	0.408512	-1.29155	0.0857922	-15.0544	3.23e-51	2.77e-50	protein disulfide isomerase	Thioredoxin domain
AAEL000642	72.5	131.5	114.277	0.31284	-1.6765	0.305697	-5.48419	4.15e-08	1.01e-07	alpha-amylase	Glycoside hydrolase, catalytic domain
AAEL000643	657.5	352.5	479.475	1.04729	0.0666664	0.153404	0.43458	0.663867	0.722293	zinc finger protein	Zinc finger, C2H2-like
AAEL000644	11.5	4	6.94864	1.56194	0.643335	0.996483	0.645605	0.518535	0.595197	hypothetical protein	Mpv17/PMP22
AAEL000645	459	69	216.964	3.71673	1.89404	0.229309	8.25977	1.46e-16	5.18e-16	hypothetical protein	DiGeorge syndrome critical 6
AAEL000646	29.5	34.5	33.9197	0.48699	-1.03804	0.493723	-2.10247	0.0355123	0.0521702	n-acetylgalactosaminyltransferase	Ricin B lectin domain
AAEL000647	147	4.5	57.9087	17.1899	4.10349	0.576549	7.11733	1.1e-12	3.33e-12	hypothetical protein	Glycosyl hydrolase, family 13, all-beta
AAEL000648	12.5	1.5	5.65022	3.99964	1.99987	1.17904	1.69618	0.0898511	0.124473	hypothetical protein	Mib-herc2
AAEL000649	661.5	117	324.297	3.1693	1.66417	0.188676	8.82022	1.14e-18	4.36e-18	hypothetical protein	Transmembrane protein Tvp38/TMEM64-like
AAEL000650	347	93	191.249	2.09187	1.06479	0.227777	4.67472	2.94e-06	6.34e-06	hypothetical protein	Leucine-rich repeat, typical subtype
AAEL000651	11	1	4.77708	4.87858	2.28646	1.29491	1.76573	0.0774416	0.10848	alpha-amylase	Glycoside hydrolase, catalytic domain
AAEL000652	3.5	0	1.31032	5.06844	2.34154	1.83291	1.2775	0.201426	0.259169		Concanavalin A-like lectin/glucanase domain
AAEL000653	1.5	41	27.717	0.0255236	-5.29202	0.865456	-6.11473	9.67e-10	2.56e-09	zinc carboxypeptidase	Peptidase M14, carboxypeptidase A
AAEL000654	262	184	219.927	0.800328	-0.321336	0.2051	-1.56673	0.117179	0.158661	n-acetylgalactosaminyltransferase	Ricin B lectin domain
AAEL000655	1415	6014	4523.41	0.132384	-2.9172	0.106533	-27.383	4.37e-165	1.55e-163	hypothetical protein
AAEL000656	31.5	82	66.217	0.218708	-2.19292	0.369838	-5.92942	3.04e-09	7.84e-09	pangolin	High mobility group box domain
AAEL000657	533.5	621	611.532	0.483345	-1.04887	0.14802	-7.08602	1.38e-12	4.15e-12	hypothetical protein
AAEL000658	159.5	978.5	709.177	0.092035	-3.44167	0.16254	-21.1743	1.65e-99	2.98e-98	hypothetical protein	O-acyltransferase, WSD1, C-terminal
AAEL000659	809	75	351.349	6.04013	2.59458	0.2032	12.7686	2.46e-37	1.57e-36	exosome complex exonuclease rrp43 (ribosomal RNA processing protein 43	Exoribonuclease, phosphorolytic domain 2
AAEL000660	253.5	45	124.438	3.1432	1.65223	0.283047	5.83731	5.31e-09	1.35e-08	peptide methionine sulfoxide reductase, putative	Peptide methionine sulphoxide reductase MsrA
AAEL000661	979	15	374.867	35.7702	5.16069	0.310735	16.608	6.1e-62	6.29e-61	t-cell specific transcription factor, tcf	High mobility group box domain
AAEL000662	30.5	6.5	15.7235	2.5455	1.34795	0.731045	1.84387	0.0652024	0.0922346	hypothetical protein	Amnionless
AAEL000663	259	245.5	259.624	0.594086	-0.751256	0.1993	-3.76948	0.00016359	0.00030713	hypothetical protein	FAM195
AAEL000664	23	31	29.2	0.422772	-1.24205	0.520395	-2.38674	0.0169983	0.0260799	hypothetical protein
AAEL000665	0.5	60	40.1181	0.00818369	-6.93303	1.08617	-6.383	1.74e-10	4.76e-10	adult cuticle protein, putative	Insect cuticle protein
AAEL000666	555.5	231	360.58	1.35115	0.434189	0.172443	2.51787	0.0118068	0.0184475	pmp22 peroxisomal membrane protein, putative	Mpv17/PMP22
AAEL000667	204.5	13.5	85.2999	8.29217	3.05175	0.401141	7.60767	2.79e-14	9.07e-14	alpha-amylase	Glycosyl hydrolase, family 13, all-beta
AAEL000668	79.5	112.5	104.41	0.399636	-1.32324	0.30253	-4.37392	1.22e-05	2.51e-05	hypothetical protein	Leucine-rich repeat, typical subtype
AAEL000669	4.5	1	2.35668	2.07665	1.05426	1.55352	0.678623	0.497377	0.573178	hypothetical protein	O-acyltransferase, WSD1, C-terminal
AAEL000670	2833.5	1870	2299.31	0.851952	-0.231157	0.114915	-2.01155	0.0442678	0.0642293	methionine sulfoxide reductase	Peptide methionine sulphoxide reductase MsrA
AAEL000671	38.5	11.5	21.9858	1.85197	0.889061	0.60221	1.47633	0.139855	0.186415	toll	Leucine-rich repeat, typical subtype
AAEL000672	5580	602.5	2481.01	5.19536	2.37722	0.107676	22.0776	5.19e-108	1.03e-106	cyclin a	Cyclin-like
AAEL000673	860.5	757.5	824.462	0.637729	-0.648984	0.133197	-4.87235	1.1e-06	2.45e-06	hypothetical protein	Ribokinase-like
AAEL000674	1623.5	223	753.726	4.08064	2.0288	0.142014	14.2859	2.68e-46	2.06e-45	RNA m5u methyltransferase	S-adenosyl-L-methionine-dependent methyltransferase
AAEL000675	0	0	0	NA	NA	NA	NA	NA	NA	hypothetical protein
AAEL000676	201	106.5	145.655	1.06012	0.0842297	0.245688	0.342832	0.731725	0.779282	hypothetical protein
AAEL000677	945	219	497.717	2.42386	1.27731	0.160008	7.98274	1.43e-15	4.89e-15	DNA-directed RNA polymerase subunit rpb8	RNA polymerase, Rpb8
AAEL000678	11.5	6	8.24944	1.07232	0.100741	0.927673	0.108596	0.913523	0.930245	alpha-amylase	Glycosyl hydrolase, family 13, all-beta
AAEL000679	1679.5	1079	1343.21	0.875452	-0.191899	0.127558	-1.5044	0.132477	0.177235	NEDD8, putative	Ubiquitin-like
AAEL000680	0.5	0	0.184961	1.1742	0.231673	1.8963	0.122171	0.902763	NA	hypothetical protein
AAEL000681	8	27	20.8463	0.176051	-2.50594	0.677905	-3.69659	0.000218513	0.000405614	hypothetical protein
AAEL000682	4268.5	925.5	2204.96	2.58921	1.37251	0.120022	11.4355	2.78e-30	1.49e-29	hypothetical protein	Round spermatid basic protein 1
AAEL000683	3	5	4.40683	0.381205	-1.39136	1.21687	-1.14339	0.252876	0.31804	hypothetical protein
AAEL000684	0	0	0	NA	NA	NA	NA	NA	NA	hypothetical protein
AAEL000685	704.5	202	396.547	1.95842	0.96969	0.17412	5.56908	2.56e-08	6.29e-08	hypothetical protein	Domain of unknown function DUF2411
AAEL000686	0	0	0	NA	NA	NA	NA	NA	NA	lipase	Alpha/Beta hydrolase fold
AAEL000687	37.5	84.5	69.9402	0.252807	-1.98389	0.360996	-5.49561	3.89e-08	9.48e-08	glucosyl/glucuronosyl transferases	UDP-glucuronosyl/UDP-glucosyltransferase
AAEL000688	0.5	0	0.184961	1.1742	0.231673	1.8963	0.122171	0.902763	NA	hyperpolarization activated cyclic nucleotide-gated potassium channel	RmlC-like jelly roll fold
AAEL000689	18	17.5	18.3229	0.587729	-0.766777	0.640808	-1.19658	0.231471	0.293891	steroid dehydrogenase	Short-chain dehydrogenase/reductase, conserved site
AAEL000690	0.5	0	0.184961	1.1742	0.231673	1.8963	0.122171	0.902763	NA	steroid dehydrogenase	Short-chain dehydrogenase/reductase, conserved site
AAEL000691	2540	206	1083.02	6.9123	2.78917	0.156647	17.8054	6.42e-71	7.74e-70	hypothetical protein	Nucleotide-binding alpha-beta plait domain
AAEL000692	444	220.5	312.417	1.12897	0.175004	0.188102	0.93037	0.35218	0.424774	partner of sld5	GINS complex, subunit Psf1
AAEL000693	1877	1366	1606.43	0.772186	-0.37298	0.112644	-3.31113	0.000929207	0.00162997	fkbp-rapamycin associated protein	Phosphatidylinositol 3-/4-kinase, catalytic domain
AAEL000694	0.5	0	0.18808	1.1742	0.231673	1.8963	0.122171	0.902763	NA	hypothetical protein	IQ motif, EF-hand binding site
AAEL000695	5881	344.5	2420.53	9.5842	3.26066	0.138218	23.5907	4.8e-123	1.11e-121	hypothetical protein	Nucleotide-binding alpha-beta plait domain
AAEL000696	162.5	138	152.022	0.664015	-0.590713	0.246903	-2.39249	0.0167346	0.0256913	hypothetical protein	Zinc finger, C2H2-like
AAEL000697	512	31.5	211.861	9.04098	3.17648	0.263151	12.0709	1.5e-33	8.81e-33	hypothetical protein	Hydrolethalus syndrome protein 1, C-terminal domain
AAEL000698	542.5	7.5	207.21	38.9514	5.2836	0.412589	12.806	1.52e-37	9.73e-37	hypothetical protein	TRAF-like
AAEL000699	122	8	50.8769	8.213	3.03791	0.513181	5.91976	3.22e-09	8.3e-09	hypothetical protein	Nuclear fragile X mental retardation-interacting protein 1, conserved domain
AAEL000700	19	59	46.0232	0.186244	-2.42473	0.471856	-5.13872	2.77e-07	6.35e-07	cadherin	Cadherin-like
AAEL000701	0	0	0	NA	NA	NA	NA	NA	NA	50S ribosomal protein L4	Ribosomal protein L4/L1e, bacterial-type
AAEL000703	8567	6057	7217.27	0.794929	-0.331101	0.090346	-3.66481	0.000247518	0.000457161	glycogen phosphorylase	Glycogen/starch/alpha-glucan phosphorylase
AAEL000704	94.5	83.5	90.8482	0.636662	-0.651401	0.309193	-2.10678	0.0351367	0.051639	synaptotagmin, putative	Synaptotagmin
AAEL000705	22.5	9.5	14.7407	1.31177	0.391511	0.720811	0.543154	0.587023	0.65769	steroid dehydrogenase	Short-chain dehydrogenase/reductase, conserved site
AAEL000706	3205.5	5929.5	5132.68	0.303917	-1.71825	0.0923102	-18.6139	2.48e-77	3.26e-76	serine palmitoyltransferase	Aminotransferase, class-II, pyridoxal-phosphate binding site
AAEL000707	1379	357.5	751.439	2.16421	1.11384	0.140489	7.92829	2.22e-15	7.53e-15	cell cycle control protein cwf22	Initiation factor eIF-4 gamma, MA3
AAEL000708	966.5	188	485.511	2.87982	1.52598	0.162416	9.39553	5.69e-21	2.35e-20	hiv-1 rev binding protein	Ribosomal RNA assembly KRR1
AAEL000709	3281	948	1853.18	1.9427	0.958061	0.108263	8.84937	8.8e-19	3.38e-18	developmental protein cactus	Ankyrin repeat-containing domain
AAEL000710	0	0	0	NA	NA	NA	NA	NA	NA	hypothetical protein
AAEL000711	88.5	175	149.261	0.285484	-1.80852	0.249993	-7.23428	4.68e-13	1.44e-12	hypothetical protein
AAEL000712	79	83.5	84.7408	0.535722	-0.900444	0.327634	-2.74832	0.00599014	0.00970251	hypothetical protein	Zinc finger, C2H2-like
AAEL000713	6646	2871	4387.69	1.30033	0.378878	0.104523	3.62482	0.00028916	0.000530366	reticulon/nogo	Reticulon
AAEL000714	66.5	6.5	29.1835	5.48223	2.45476	0.611526	4.01416	5.97e-05	0.000116098	sodium-dependent excitatory amino acid transporter	Sodium:dicarboxylate symporter
AAEL000715	3	4	3.75784	0.468539	-1.09376	1.27246	-0.859562	0.390031	0.464409	zinc finger protein	Zinc finger, C2H2-like
AAEL000716	733	77.5	325.06	5.2856	2.40207	0.202534	11.8601	1.91e-32	1.08e-31	chondroitin 4-sulfotransferase	Carbohydrate sulfotransferase-related
AAEL000717	1.5	3.5	2.87846	0.30299	-1.72266	1.42213	-1.21133	0.225771	0.287345	protocadherin	Cadherin-like
AAEL000719	1396	712	993.415	1.10086	0.138625	0.124527	1.11321	0.265616	0.331484	pak-interacting exchange factor, beta-pix/cool-1	Pleckstrin homology domain
AAEL000720	358.5	164.5	242.864	1.22596	0.293916	0.208194	1.41174	0.158026	0.208494	hypothetical protein	Mediator complex, subunit Med11
AAEL000721	160	15	69.6444	5.87722	2.55513	0.40225	6.3521	2.12e-10	5.81e-10	hypothetical protein	Terminal deoxynucleotidyltransferase-interacting factor 1
AAEL000722	318.5	109.5	191.757	1.63156	0.706249	0.241681	2.92224	0.00347529	0.00576798	hypothetical protein	Cysteine alpha-hairpin motif superfamily
AAEL000723	25.5	0.5	9.84451	18.0615	4.17485	1.2656	3.2987	0.000971338	0.00170052	hypothetical protein
AAEL000724	411	283	341.094	0.815877	-0.293577	0.177739	-1.65174	0.0985884	0.135511	hypothetical protein	Snurportin-1, N-terminal
AAEL000725	0	0	0	NA	NA	NA	NA	NA	NA	hypothetical protein	Zinc finger, RING-CH-type
AAEL000726	1	0.5	0.69442	1.07003	0.0976531	1.94432	0.0502249	0.959943	0.967725	fibrinogen and fibronectin	Fibrinogen, alpha/beta/gamma chain, C-terminal globular domain
AAEL000727	171	29	82.9196	3.29173	1.71885	0.35756	4.80716	1.53e-06	3.37e-06	hypothetical protein
AAEL000729	27	9	16.0388	1.66306	0.733841	0.707117	1.03779	0.299366	0.369261	hypothetical protein	Nucleotide-binding alpha-beta plait domain
AAEL000730	4420	1070.5	2359.03	2.31715	1.21235	0.10652	11.3814	5.17e-30	2.76e-29	hypothetical protein	Zinc finger, RING-type, conserved site
AAEL000731	144	234	209.425	0.346345	-1.52972	0.220102	-6.95004	3.65e-12	1.08e-11	hypothetical protein
AAEL000732	4	0	1.50152	5.70967	2.51341	1.81657	1.3836	0.16648	0.218577	hypothetical protein	Lipoprotein, type 6
AAEL000733	24.5	256	179.175	0.0546386	-4.19393	0.292725	-14.3272	1.48e-46	1.15e-45	hydroxysteroid dehydrogenase	3-beta hydroxysteroid dehydrogenase/isomerase
AAEL000734	17.5	3	8.52853	3.01372	1.59154	0.97005	1.64068	0.100863	0.13835	hypothetical protein	Dbl homology (DH) domain
AAEL000735	668.5	4618	3317.41	0.0814345	-3.61822	0.104881	-34.4984	8.47e-261	5.89e-259	acyl-CoA oxidase	Acyl-CoA oxidase/dehydrogenase, central domain
AAEL000737	2744	378	1274.05	4.06834	2.02444	0.129782	15.5987	7.43e-55	6.77e-54	rab6 gtpase activating protein, gapcena (rabgap1 protein)	PTB/PI domain
AAEL000738	800.5	1374.5	1210.77	0.327518	-1.61035	0.121455	-13.2589	4.01e-40	2.72e-39	hypothetical protein	RAVE subunit 2/Rogdi
AAEL000739	5767.5	5	2154.53	593.447	9.21298	0.443415	20.7773	6.94e-96	1.18e-94	hypothetical protein	F-box domain
AAEL000740	0	0	0	NA	NA	NA	NA	NA	NA	hypothetical protein	Mitochondrial F1-F0 ATP synthase subunit F, predicted
AAEL000741	242.5	256	260.099	0.533458	-0.906554	0.200303	-4.52591	6.01e-06	1.26e-05	ecdysone-induced protein 74EF (ETS transcription factor E74A)	Ets domain
AAEL000744	931.5	792	873.526	0.661687	-0.595778	0.1391	-4.28309	1.84e-05	3.74e-05	troponin C	EF-hand domain
AAEL000745	29	66.5	55.1133	0.248045	-2.01133	0.408074	-4.92883	8.27e-07	1.85e-06	hypothetical protein
AAEL000746	3204	2648.5	2953.67	0.679894	-0.556618	0.0979745	-5.68126	1.34e-08	3.33e-08	nadp-specific isocitrate dehydrogenase	Isocitrate dehydrogenase NADP-dependent
AAEL000747	1458	1839.5	1763.99	0.445605	-1.16616	0.121063	-9.63271	5.82e-22	2.49e-21	hypothetical protein
AAEL000748	2	0.5	1.0921	1.6572	0.728747	1.88003	0.387626	0.698293	0.754093	hypothetical protein
AAEL000749	0.5	0	0.18808	1.1742	0.231673	1.8963	0.122171	0.902763	NA	hypothetical protein	Fibrinogen, alpha/beta/gamma chain, C-terminal globular domain
AAEL000750	1744	765	1158.54	1.27973	0.355839	0.119409	2.98	0.00288246	0.00482245	hypothetical protein	PAP/25A-associated
AAEL000751	4.5	1.5	2.69646	1.51746	0.601662	1.48605	0.404874	0.68557	0.742196	Na/Ca exchanger	Sodium/calcium exchanger membrane region
AAEL000752	1473	3126.5	2625.76	0.264958	-1.91616	0.10286	-18.6289	1.87e-77	2.47e-76	hypothetical protein	BSD
AAEL000753	605.5	230	378.468	1.47798	0.563622	0.16862	3.34256	0.000830087	0.00146251	hypothetical protein	Zinc finger, AD-type
AAEL000754	0	0	0	NA	NA	NA	NA	NA	NA	hypothetical protein
AAEL000755	130	12	56.4619	5.95655	2.57448	0.472392	5.44988	5.04e-08	1.22e-07	hypothetical protein	Zinc finger, HIT-type
AAEL000756	5	0	1.86208	7.3743	2.88251	1.74342	1.65336	0.0982567	0.135093	hypothetical protein	Domain of unknown function DUF4806
AAEL000757	159.5	492.5	386.579	0.182715	-2.45233	0.181498	-13.5116	1.34e-41	9.4e-41	anterior fat body protein	Six-bladed beta-propeller, TolB-like
AAEL000758	18046	13386	15618.5	0.757133	-0.401381	0.0901054	-4.45458	8.41e-06	1.75e-05	ubiquitin-activating enzyme E1	Ubiquitin-activating enzyme, E1, active site
AAEL000759	2111	871.5	1365.67	1.36038	0.444013	0.115764	3.83549	0.000125313	0.000237072	gamma-glutamylcysteine synthetase, putative	NADP-dependent oxidoreductase domain
AAEL000760	22.5	8.5	14.0399	1.4677	0.553557	0.732341	0.755874	0.449725	0.524224	serine protease	Proteinase, regulatory CLIP domain
AAEL000762	12	0.5	4.8225	8.59897	3.10416	1.4146	2.19437	0.0282088	0.0420038	lumican, putative	Leucine-rich repeat, typical subtype
AAEL000763	766	124	367.919	3.46154	1.79142	0.181464	9.87201	5.51e-23	2.43e-22		SH3 domain
AAEL000764	0.5	0	0.184961	1.1742	0.231673	1.8963	0.122171	0.902763	NA	hypothetical protein	Zinc finger, PHD-type
AAEL000765	38.5	47786	31747	0.000460539	-11.0844	0.185458	-59.7677	0	0	hexamerin 2 beta	Hemocyanin/hexamerin
AAEL000766	1785.5	1192	1458.93	0.841106	-0.24964	0.124235	-2.00942	0.0444924	0.0644982	ubiquinol cytochrome C oxidoreductase-subunit 6.4kD-subunit, putative	Cytochrome b-c1 complex subunit 10
AAEL000767	2528	9259	7088.21	0.153556	-2.70317	0.0965679	-27.9924	2.01e-172	7.67e-171	phospholipid-transporting atpase 1 (aminophospholipid flippase 1)	P-type ATPase, subfamily IV
AAEL000769	268.5	0.5	100.472	173.025	7.43484	1.04424	7.11986	1.08e-12	3.27e-12	arginine/serine-rich splicing factor	Nucleotide-binding alpha-beta plait domain
AAEL000770	3700.5	2686.5	3164.58	0.773897	-0.369787	0.0973372	-3.79903	0.000145264	0.000273698	platelet-activating factor acetylhydrolase isoform 1b alpha subunit	Dynein regulator LIS1
AAEL000771	6.5	101.5	69.4488	0.0384083	-4.70244	0.51732	-9.09	9.9e-20	3.92e-19	hypothetical protein	High mobility group box domain
AAEL000773	26	1.5	10.6881	8.18758	3.03344	1.04049	2.91539	0.00355239	0.00589265	kinesin heavy chain	Kinesin motor domain
AAEL000774	140	23	67.485	3.37573	1.7552	0.379171	4.62904	3.67e-06	7.85e-06	hypothetical protein	Laminin B type IV
AAEL000775	0	66.5	44.0599	0.00356666	-8.13121	1.30693	-6.22163	4.92e-10	1.32e-09	antibacterial peptide, putative
AAEL000776	4891	0.5	1824.48	2634.33	11.3632	0.943595	12.0425	2.12e-33	1.24e-32	hypothetical protein	Zinc finger, B-box
AAEL000777	0	89	59.4112	0.00272972	-8.51703	1.30176	-6.54269	6.04e-11	1.69e-10	antibacterial peptide, putative
AAEL000778	730.5	3542.5	2624.19	0.116254	-3.10465	0.126792	-24.4862	2.07e-132	5.34e-131	hypothetical protein	Peptidase M28
AAEL000779	26.5	0.5	10.2176	18.758	4.22943	1.25927	3.35863	0.000783311	0.00138306	hypothetical protein
AAEL000780	79.5	2.5	31.3082	16.0031	4.00028	0.7397	5.40797	6.37e-08	1.53e-07	amino acid transporter	Amino acid transporter, transmembrane
AAEL000781	239	258.5	261.054	0.519519	-0.944752	0.196776	-4.80116	1.58e-06	3.46e-06	hypothetical protein	Zinc finger, SIAH-type
AAEL000782	854	123	400.159	3.88944	1.95956	0.176575	11.0976	1.29e-28	6.62e-28	hypothetical protein	Nucleoporin NSP1/NUP62
AAEL000783	43.5	52.5	51.0774	0.469283	-1.09147	0.397207	-2.74786	0.0059985	0.00971499	hypothetical protein	NUDIX hydrolase domain
AAEL000785	842	226	464.213	2.0913	1.0644	0.159949	6.65462	2.84e-11	8.09e-11	hypothetical protein	Protein of unknown function DUF1168
AAEL000786	328.5	52	157.233	3.52408	1.81724	0.26477	6.86348	6.72e-12	1.97e-11	hypothetical protein	Laminin B type IV
AAEL000787	216	132.5	168.548	0.914807	-0.128461	0.239849	-0.535591	0.592241	0.662633	ubiquitin c-terminal hydrolase x4	Peptidase C12, ubiquitin carboxyl-terminal hydrolase
AAEL000788	138	41.5	79.0233	1.85664	0.892694	0.337165	2.64765	0.00810541	0.0129389	matrix metalloproteinase	Transposase IS30-like HTH domain
AAEL000789	106	162.5	147.395	0.368146	-1.44165	0.247904	-5.81536	6.05e-09	1.53e-08	hypothetical protein
AAEL000790	9	4	6.04192	1.23043	0.299158	1.0695	0.279718	0.779694	0.819687	hypothetical protein	Peptidase M10A, cysteine switch, zinc binding site
AAEL000791	1407	424	806.542	1.86299	0.897616	0.132388	6.7802	1.2e-11	3.48e-11	hypothetical protein	Ribosomal protein S36, mitochondrial
AAEL000792	1	36	24.2596	0.0212396	-5.5571	0.97404	-5.7052	1.16e-08	2.91e-08	hypothetical protein	High mobility group box domain
AAEL000793	32.5	1	12.8205	14.0632	3.81385	1.07534	3.54665	0.000390159	0.000708413	venom allergen	Cysteine-rich secretory protein, allergen V5/Tpx-1-related
AAEL000794	5364	5312	5526.27	0.567632	-0.816973	0.0920468	-8.87563	6.95e-19	2.68e-18	eukaryotic translation initiation factor 3 subunit (eif-3)	Tetratricopeptide-like helical domain
AAEL000795	0	0	0	NA	NA	NA	NA	NA	NA	ubiquitin	Ubiquitin-like
AAEL000796	0.5	0	0.184961	1.1742	0.231673	1.8963	0.122171	0.902763	NA	hypothetical protein	Pheromone/general odorant binding protein
AAEL000797	76	67	72.8946	0.639015	-0.646079	0.335935	-1.92323	0.0544516	0.077958	dimethylaniline monooxygenase	Pyridine nucleotide-disulphide oxidoreductase, FAD/NAD(P)-binding domain
AAEL000798	1383	282	702.456	2.75422	1.46164	0.151231	9.665	4.25e-22	1.82e-21	sterol regulatory element binding protein cleavage-activating protein (srebp cleavage-activating protein) (scap)	WD40-repeat-containing domain
AAEL000799	131	20	62.098	3.62865	1.85943	0.398292	4.66852	3.03e-06	6.52e-06	hypothetical protein	DDE superfamily endonuclease, CENP-B-like
AAEL000800	1793.5	2977	2645.04	0.338615	-1.56228	0.107074	-14.5907	3.22e-48	2.58e-47	microsomal dipeptidase	Renal dipeptidase family
AAEL000801	1	0	0.37304	1.65355	0.725569	1.93707	0.374571	0.70798	0.759455	metalloproteinase, putative	Peptidase, metallopeptidase
AAEL000802	1125	780.5	937.145	0.810967	-0.302286	0.128214	-2.35767	0.0183899	0.0280666	hypothetical protein	Golgin subfamily A
AAEL000803	7.5	4.5	5.75353	0.950205	-0.0736889	1.09117	-0.067532	0.946158	0.957504	hypothetical protein	Immunoglobulin-like domain
AAEL000804	18914.5	16743.5	18179.4	0.634788	-0.655653	0.0916017	-7.15765	8.21e-13	2.49e-12	hypothetical protein	FAST kinase-like protein, subdomain 2
AAEL000805	550.5	85.5	261.835	3.60948	1.85179	0.217588	8.51054	1.73e-17	6.36e-17	hypothetical protein	Alpha/Beta hydrolase fold
AAEL000806	63	16.5	34.5191	2.11462	1.0804	0.500274	2.15962	0.0308024	0.045627	hypothetical protein	Zinc finger, C2H2-like
AAEL000807	1651.5	1576.5	1663.41	0.588451	-0.765006	0.10928	-7.00042	2.55e-12	7.6e-12	Tetratricopeptide repeat protein, putative	Tetratricopeptide repeat-containing domain
AAEL000808	0	0	0	NA	NA	NA	NA	NA	NA	nucleoprotein, putative	Rhabdovirus nucleocapsid, C-terminal
AAEL000809	15.5	6.5	10.0814	1.31952	0.400012	0.850018	0.470592	0.637932	0.706173	hypothetical protein	Leucine-rich repeat domain, L domain-like
AAEL000810	453	218	313.298	1.16917	0.225482	0.188676	1.19508	0.232057	0.294559	protein kinase c	AGC-kinase, C-terminal
AAEL000811	234.5	557	456.921	0.237346	-2.07493	0.162686	-12.7542	2.95e-37	1.88e-36	hypothetical protein
AAEL000812	423.5	1311	1027.58	0.182003	-2.45797	0.128794	-19.0845	3.4e-81	4.74e-80	hypothetical protein
AAEL000813	1.5	3	2.59356	0.363863	-1.45853	1.61024	-0.905785	0.36505	0.438866	dimethylaniline monooxygenase	Pyridine nucleotide-disulphide oxidoreductase, FAD/NAD(P)-binding domain
AAEL000815	1650.5	1290	1471.52	0.718992	-0.475952	0.116018	-4.10239	4.09e-05	8.07e-05	hypothetical protein	Armadillo-like helical
AAEL000816	373	210.5	278.676	0.997889	-0.00304918	0.199678	-0.0152705	0.987816	0.989354	carbonic anhydrase	Carbonic anhydrase
AAEL000817	59	8	27.3632	3.98487	1.99453	0.600521	3.32134	0.000895856	0.00157427	rhomboid	Peptidase S54, rhomboid domain
AAEL000818	6.5	35.5	26.028	0.109158	-3.19552	0.627197	-5.09492	3.49e-07	7.96e-07	hypothetical protein	GPCR, family 3, C-terminal
AAEL000819	380	130.5	228.024	1.63599	0.710164	0.220662	3.21833	0.00128939	0.0022311	hypothetical protein
AAEL000820	0	0	0	NA	NA	NA	NA	NA	NA	dimethylaniline monooxygenase	Pyridine nucleotide-disulphide oxidoreductase, FAD/NAD(P)-binding domain
AAEL000821	0	0.5	0.33978	0.549749	-0.863155	1.8963	-0.455179	0.648981	0.708545	hypothetical protein	Pheromone/general odorant binding protein
AAEL000822	448.5	238	325.423	1.05804	0.0813986	0.176533	0.461097	0.644729	0.708545	kinesin-like protein KLP68D	Kinesin motor domain
AAEL000823	42991.5	22710	31116.5	1.06514	0.0910445	0.106697	0.853303	0.393491	0.467702	ribosomal protein L35A, putative	Translation protein, beta-barrel domain
AAEL000824	2393	3157	2986.92	0.42619	-1.23043	0.105859	-11.6233	3.14e-31	1.73e-30	hypothetical protein	Zinc finger, MYND-type
AAEL000825	1016.5	600	777.41	0.951582	-0.0716002	0.13254	-0.540215	0.589049	0.65941	eukaryotic peptide chain release factor GTP-binding subunit (erf2) (tr	Translation protein, beta-barrel domain
AAEL000826	0	3	1.97756	0.0848187	-3.55947	1.74796	-2.03636	0.0417143	0.0607447	hypothetical protein	Zinc finger, C2H2-like
AAEL000827	4.5	0.5	2.00474	3.4066	1.76833	1.66052	1.06493	0.28691	0.356122	hypothetical protein	Pheromone/general odorant binding protein
AAEL000828	5	12	9.79975	0.254149	-1.97625	0.898095	-2.20049	0.0277719	0.0413908	vitellogenin, putative	Alpha/Beta hydrolase fold
AAEL000829	629	323	449.25	1.09433	0.130051	0.161661	0.804467	0.421127	0.495732	dimethylaniline monooxygenase	Pyridine nucleotide-disulphide oxidoreductase, FAD/NAD(P)-binding domain
AAEL000831	0	0.5	0.324499	0.549749	-0.863155	1.8963	-0.455179	0.648981	0.708545	hypothetical protein	Pheromone/general odorant binding protein
AAEL000832	2056.5	716.5	1242.55	1.61172	0.688605	0.117547	5.85814	4.68e-09	1.19e-08	cleavage and polyadenylation specificity factor cpsf	Cleavage/polyadenylation specificity factor, A subunit, C-terminal
AAEL000833	1.5	0	0.558001	2.25177	1.17106	1.95277	0.59969	0.548713	0.623501	hypothetical protein	Pheromone/general odorant binding protein
AAEL000834	287.5	206	244.128	0.785607	-0.348121	0.214247	-1.62486	0.104193	0.142408	dimethylaniline monooxygenase	Pyridine nucleotide-disulphide oxidoreductase, FAD/NAD(P)-binding domain
AAEL000835	0	0	0	NA	NA	NA	NA	NA	NA	hypothetical protein	Pheromone/general odorant binding protein
AAEL000836	480.5	159	284.813	1.6928	0.759415	0.197688	3.84148	0.000122294	0.000231686	spermatogenesis associated factor	AAA+ ATPase domain
AAEL000837	1	0	0.37616	1.58383	0.663417	1.90797	0.347708	0.72806	0.776884	hypothetical protein	Pheromone/general odorant binding protein
AAEL000838	453.5	495	497.536	0.51577	-0.955201	0.153497	-6.22292	4.88e-10	1.31e-09	hypothetical protein	PTB/PI domain
AAEL000839	1144.5	242.5	587.484	2.64698	1.40435	0.158317	8.87048	7.28e-19	2.8e-18	O-fucosyltransferase, putative	GDP-fucose protein O-fucosyltransferase
AAEL000840	754.5	608.5	685.351	0.696478	-0.521851	0.141969	-3.6758	0.000237108	0.000438371		Endonuclease/exonuclease/phosphatase
AAEL000841	146	36.5	78.6382	2.2366	1.16131	0.338818	3.42753	0.000609093	0.00108569	hypothetical protein
AAEL000842	48.5	2179	1464.9	0.0126249	-6.30758	0.182488	-34.5643	8.68e-262	6.09e-260	microsomal dipeptidase	Renal dipeptidase family
AAEL000843	0	0	0	NA	NA	NA	NA	NA	NA	carbonic anhydrase II, putative	Alpha carbonic anhydrase
AAEL000844	711.5	158.5	370.771	2.51628	1.33129	0.175415	7.5894	3.21e-14	1.04e-13	ad-003	S-adenosyl-L-methionine-dependent methyltransferase
AAEL000845	379	1766	1312.84	0.121002	-3.0469	0.128357	-23.7377	1.47e-124	3.46e-123		Protein-tyrosine phosphatase-like
AAEL000846	0.5	0	0.184961	1.1742	0.231673	1.8963	0.122171	0.902763	NA	hypothetical protein	Pheromone/general odorant binding protein
AAEL000847	1118	501.5	750.649	1.2512	0.323316	0.140288	2.30466	0.0211859	0.0320856	hypothetical protein	Protein of unknown function DUF866, eukaryotic
AAEL000848	803.5	234.5	455.176	1.92359	0.943803	0.161313	5.85076	4.89e-09	1.25e-08	poly(a) polymerase	Poly A polymerase, head domain
AAEL000849	1	1.5	1.39238	0.490907	-1.02648	1.76601	-0.581241	0.561078	0.63487	nervous fingers, putative	Zinc finger, C2H2-like
AAEL000850	171.5	176	180.489	0.549306	-0.864318	0.237582	-3.63798	0.000274785	0.000505189		Tyrosine-protein kinase, active site
AAEL000851	129	453	348.646	0.160772	-2.63691	0.185134	-14.2433	4.94e-46	3.78e-45	hypothetical protein	Methuselah ectodomain, domain 2
AAEL000852	272.5	170	214.465	0.902598	-0.147844	0.221017	-0.668927	0.503542	0.579426	peptidyl-prolyl cis/trans isomerase, putative	Peptidyl-prolyl cis-trans isomerase, PpiC-type
AAEL000853	275	103.5	171.14	1.4912	0.576474	0.236796	2.43448	0.0149133	0.0230772	skinny hedgehog/sightless/rasp	Membrane bound O-acyl transferase, MBOAT
AAEL000854	999	3208.5	2503.24	0.175377	-2.51147	0.122222	-20.5484	7.96e-94	1.31e-92	fumarylacetoacetate hydrolase	Fumarylacetoacetase, C-terminal-related
AAEL000855	18	100	72.938	0.103891	-3.26686	0.397984	-8.20854	2.24e-16	7.89e-16	mannosyltransferase 1, putative	Glycosyl transferase, family 39
AAEL000856	2142.5	1111	1536.57	1.08353	0.115734	0.110013	1.05201	0.292797	0.362245	germ cell-less protein	BTB/POZ-like
AAEL000857	3974.5	458.5	1786.59	4.85806	2.28038	0.119312	19.1127	1.98e-81	2.77e-80	hypothetical protein	Zinc finger, AD-type
AAEL000858	723.5	56	306.803	7.22363	2.85272	0.223468	12.7657	2.55e-37	1.63e-36	ral guanine nucleotide exchange factor, putative	Ras-association
AAEL000859	283.5	85045.5	56568.6	0.00188273	-9.05296	0.108983	-83.0678	0	0	hypothetical protein	Domain of unknown function DUF753
AAEL000860	708	361.5	503.601	1.10145	0.139408	0.156896	0.88854	0.374251	0.447999	hypothetical protein
AAEL000861	120	19.5	57.7228	3.40909	1.76939	0.405411	4.36442	1.27e-05	2.61e-05	hypothetical protein	Domain of unknown function DUF753
AAEL000862	4.5	9	7.64971	0.308456	-1.69686	0.997015	-1.70194	0.0887658	0.123096	carboxylesterase	Carboxylesterase, type B
AAEL000863	16	10.5	12.9419	0.859366	-0.218655	0.751962	-0.290779	0.77122	0.81251	SPASIC protein, putative	Na+ channel, amiloride-sensitive
AAEL000864	7.5	102	70.4916	0.0433965	-4.52628	0.478188	-9.46547	2.92e-21	1.22e-20	sex-determining region y protein, sry	High mobility group box domain
AAEL000866	0	0	0	NA	NA	NA	NA	NA	NA	hypothetical protein
AAEL000867	321	199.5	252.31	0.903228	-0.146837	0.196762	-0.746266	0.455506	0.530254	f-box protein	Kelch-type beta propeller
AAEL000868	228.5	3	87.163	38.7686	5.27682	0.617602	8.54405	1.3e-17	4.78e-17	hypothetical protein	PDZ domain
AAEL000869	2	2	2.07152	0.62637	-0.674913	1.54313	-0.437367	0.661845	0.72049	zinc finger protein	Zinc finger, C2H2-like
AAEL000870	0	27.5	18.3364	0.00815756	-6.93765	1.35474	-5.12102	3.04e-07	6.96e-07	hypothetical protein
AAEL000871	2	10	7.34303	0.135878	-2.87961	1.07702	-2.6737	0.00750202	0.0120081	hypothetical protein	Fatty acyl-CoA reductase
AAEL000873	0.5	1.5	1.17374	0.326318	-1.61565	1.82413	-0.885708	0.375775	0.449533		Na+ channel, amiloride-sensitive, conserved site
AAEL000874	339	1537.5	1146.78	0.124165	-3.00967	0.128812	-23.3649	9.73e-121	2.19e-119	hypothetical protein	WD40-repeat-containing domain
AAEL000875	644	195	369.759	1.85212	0.889174	0.171791	5.1759	2.27e-07	5.24e-07	hypothetical protein	WW domain
AAEL000876	0.5	0	0.184961	1.1742	0.231673	1.8963	0.122171	0.902763	NA	hypothetical protein	Fatty acyl-CoA reductase
AAEL000877	0	0	0	NA	NA	NA	NA	NA	NA	hypothetical protein	Mitochondrial F1-F0 ATP synthase subunit F, predicted
AAEL000878	1.5	432.5	287.762	0.0025091	-8.63861	0.730034	-11.8332	2.63e-32	1.49e-31	cuticle protein, putative
AAEL000879	0	515.5	341.909	0.000563887	-10.7923	1.26392	-8.53875	1.36e-17	5e-17	cuticle protein, putative
AAEL000881	0	1.5	1.01934	0.196115	-2.35023	1.92734	-1.21941	0.222687	0.283761	hypothetical protein
AAEL000882	0	1	0.664279	0.279741	-1.83784	1.94876	-0.94308	0.34564	0.417499	hypothetical protein	Fatty acyl-CoA reductase
AAEL000883	1947.5	1329	1609.33	0.822397	-0.282092	0.1164	-2.42348	0.0153725	0.0237406	hypothetical protein	BAG domain
AAEL000884	877	282.5	514.53	1.74416	0.80253	0.153055	5.24341	1.58e-07	3.68e-07		Protein kinase-like domain
AAEL000885	319	1.5	119.832	96.6618	6.59487	0.768151	8.58539	9.05e-18	3.35e-17	cytoplasmic dynein heavy chain	Dynein heavy chain, coiled coil stalk
AAEL000886	2	21.5	15.0937	0.0620176	-4.01118	0.91004	-4.40769	1.04e-05	2.16e-05	hypothetical protein
AAEL000887	0	3.5	2.31734	0.0706372	-3.82343	1.70444	-2.24322	0.0248826	0.0373592	hypothetical protein
AAEL000888	1246.5	691.5	923.274	1.01314	0.0188313	0.134597	0.139909	0.888732	0.908689	single stranded DNA binding protein	LIS1 homology motif
AAEL000889	553.5	0	206.33	681.952	9.41353	1.27923	7.35876	1.86e-13	5.81e-13	carboxylesterase	Carboxylesterase, type B
AAEL000890	2.5	3982	2643.83	0.000429669	-11.1845	0.580901	-19.2537	1.32e-82	1.87e-81	hypothetical protein	Pupal cuticle protein C1
AAEL000891	3	2	2.45672	0.859659	-0.218163	1.49202	-0.14622	0.883747	0.904718	hypothetical protein
AAEL000892	2	0	0.746081	2.92215	1.54703	1.93055	0.80134	0.422935	0.497147	hypothetical protein
AAEL000893	139.5	132	139.655	0.595277	-0.748368	0.249965	-2.9939	0.00275439	0.00461706	sex-determining region y protein, sry	High mobility group box domain
AAEL000894	38.5	2.5	16.0223	7.69066	2.94311	0.85657	3.43592	0.000590539	0.00105414	hunchback protein	Zinc finger, C2H2-like
AAEL000895	1064	1013.5	1069.77	0.589809	-0.761679	0.123009	-6.19205	5.94e-10	1.59e-09	peroxisome biogenesis factor 1 (peroxin-1)	AAA+ ATPase domain
AAEL000896	3	3910.5	2596.5	0.000508092	-10.9426	0.542035	-20.1881	1.25e-90	1.96e-89	hypothetical protein	Pupal cuticle protein C1
AAEL000897	44.5	1.5	17.6309	13.9326	3.80039	0.931347	4.08053	4.49e-05	8.84e-05	hypothetical protein	Tetratricopeptide repeat-containing domain
AAEL000898	1652	2977	2592.26	0.311997	-1.6804	0.10238	-16.4133	1.54e-60	1.55e-59	carboxylesterase	Carboxylesterase, type B
AAEL000899	208.5	204.5	213.881	0.572926	-0.803579	0.215602	-3.72713	0.00019367	0.000361404	glycosyltransferase	GPI mannosyltransferase
AAEL000900	450	35.5	191.417	7.05531	2.81871	0.262163	10.7517	5.82e-27	2.87e-26	hypothetical protein	Serendipity locus alpha
AAEL000901	0	0.5	0.324499	0.549749	-0.863155	1.8963	-0.455179	0.648981	0.708545	hypothetical protein	Chitin binding domain
AAEL000902	5087.5	1678.5	3013.73	1.70357	0.768562	0.118248	6.49959	8.05e-11	2.24e-10	sugar transporter	Sugar transporter, conserved site
AAEL000903	679	109	325.883	3.49145	1.80383	0.201471	8.95327	3.45e-19	1.34e-18	hypothetical protein	Transcription factor, enhancer of yellow 2
AAEL000904	2510	14534	10591	0.097227	-3.3625	0.107526	-31.2716	1.14e-214	5.99e-213	carboxylesterase	Carboxylesterase, type B
AAEL000905	170.5	9	69.6483	10.2855	3.36254	0.457286	7.35326	1.93e-13	6.05e-13	carboxylesterase	Carboxylesterase, type B
AAEL000906	1697.5	637	1055.07	1.4983	0.583323	0.132154	4.41394	1.02e-05	2.1e-05	guanyl-nucleotide exchange factor	Sec7 domain
AAEL000907	5.5	2.5	3.72474	1.20331	0.267006	1.27212	0.209891	0.833753	0.865255	hypothetical protein
AAEL000908	5	2	3.22744	1.31662	0.396842	1.41167	0.281115	0.778622	0.819112	hypothetical protein	PDZ domain
AAEL000909	0	380.5	252.735	0.000737589	-10.4049	1.2777	-8.14347	3.84e-16	1.34e-15	histone H1, putative
AAEL000910	244.5	7	95.9472	18.8047	4.23302	0.465636	9.09084	9.83e-20	3.89e-19	hypothetical protein	Fatty acyl-CoA reductase
AAEL000911	0	0	0	NA	NA	NA	NA	NA	NA	hypothetical protein	Protein of unknown function DUF4659
AAEL000912	18	2	8.07104	4.43008	2.14733	1.04764	2.04968	0.0403955	0.0589171	hypothetical protein	Fatty acyl-CoA reductase
AAEL000913	0	24.5	16.2672	0.00912115	-6.77657	1.36182	-4.97613	6.49e-07	1.46e-06	hypothetical protein
AAEL000914	1.5	1.5	1.56206	0.640627	-0.642445	1.66351	-0.386197	0.699351	0.754905	hypothetical protein
AAEL000915	66.5	3.5	27.1791	9.84715	3.29971	0.713815	4.62264	3.79e-06	8.08e-06	hypothetical protein	Domain of unknown function DUF753
AAEL000916	1	11	7.64955	0.070377	-3.82875	1.17308	-3.26384	0.00109915	0.00191536	hypothetical protein
AAEL000917	0	0	0	NA	NA	NA	NA	NA	NA	hypothetical protein	Na+ channel, amiloride-sensitive
AAEL000918	823.5	272	487.809	1.6962	0.762304	0.166904	4.56731	4.94e-06	1.04e-05	carboxylesterase	Carboxylesterase, type B
AAEL000919	0.5	0.5	0.52786	0.759146	-0.397551	1.95372	-0.203484	0.838757	0.865324	hypothetical protein
AAEL000920	314	142.5	211.873	1.2371	0.306962	0.21391	1.43501	0.151285	0.200563	hypothetical protein
AAEL000921	1	25	17.029	0.030572	-5.03165	1.02469	-4.91039	9.09e-07	2.03e-06	hypothetical protein
AAEL000922	1029.5	125	466.874	4.60672	2.20374	0.17701	12.4498	1.4e-35	8.65e-35	polyribonucleotide nucleotidyltransferase	Ribosomal protein S1, RNA-binding domain
AAEL000923	15090	5	5630.47	1533.63	10.5827	0.439632	24.0718	4.94e-128	1.21e-126	hypothetical protein	EB domain
AAEL000924	1730.5	152	746.287	6.37353	2.67209	0.152199	17.5566	5.3e-69	6.22e-68	eukaryotic translation initiation factor 2-alpha kinase	Ubiquitin-conjugating enzyme/RWD-like
AAEL000925	890.5	271	511.92	1.84405	0.882875	0.154656	5.70864	1.14e-08	2.85e-08	leucine-zipper-like transcriptional regulator 1 (LZTR-1)	Kelch-type beta propeller
AAEL000926	0.5	0	0.18808	1.1742	0.231673	1.8963	0.122171	0.902763	NA		Na+ channel, amiloride-sensitive
AAEL000927	269.5	191	227.191	0.792953	-0.334692	0.211521	-1.58231	0.113578	0.154153	hypothetical protein
AAEL000928	0	0	0	NA	NA	NA	NA	NA	NA	hypothetical protein	Fatty acyl-CoA reductase
AAEL000929	4	0	1.49528	5.84357	2.54685	1.7987	1.41594	0.156794	0.207089	cytochrome c oxidase, subunit VIA, putative	Cytochrome c oxidase, subunit VIa
AAEL000930	2668.5	3790.5	3513.23	0.395566	-1.33801	0.0969243	-13.8047	2.39e-43	1.74e-42	hypothetical protein	TVP18/Calcium channel flower
AAEL000931	7068	22768	17758.5	0.174724	-2.51685	0.105067	-23.9548	8.23e-127	1.99e-125	alkaline phosphatase	Alkaline phosphatase-like, alpha/beta/alpha
AAEL000932	0	0	0	NA	NA	NA	NA	NA	NA	hypothetical protein	Insulin-like
AAEL000933	79	115.5	106.123	0.386364	-1.37197	0.285889	-4.79895	1.59e-06	3.5e-06	hypothetical protein	Domain of unknown function DUF5009
AAEL000934	4063.5	5171.5	4950.37	0.441697	-1.17887	0.0949294	-12.4184	2.08e-35	1.28e-34	clathrin light chain	Clathrin light chain
AAEL000935	15	17	16.8852	0.505861	-0.983187	0.664851	-1.47881	0.139192	0.185597	hypothetical protein
AAEL000936	139.5	42	79.9713	1.85708	0.893033	0.331047	2.69761	0.006984	0.0112251	hypothetical protein	DnaJ domain
AAEL000937	1	0.5	0.709701	1.05316	0.0747205	1.9425	0.0384661	0.969316	0.973725	hypothetical protein	Insulin-like
AAEL000938	473	60	216.132	4.4067	2.1397	0.233711	9.1553	5.42e-20	2.17e-19	hypothetical protein	Alpha-ketoglutarate-dependent dioxygenase AlkB-like
AAEL000939	200	85	130.993	1.322	0.402717	0.26213	1.53633	0.124458	0.167491	hypothetical protein	Leucine-rich repeat, cysteine-containing subtype
AAEL000940	114	23	57.7099	2.76002	1.46468	0.403514	3.62981	0.000283626	0.000520731	hypothetical protein
AAEL000941	1523.5	644	996.071	1.32939	0.410767	0.127034	3.23352	0.00122276	0.00211977	mitochondrial inner membrane protein translocase, 8kD-subunit, putative	Tim10/DDP family zinc finger
AAEL000942	70	90	85.8833	0.439939	-1.18462	0.321926	-3.6798	0.000233418	0.000431927	hypothetical protein	Protein of unknown function DUF1077, TMEM85
AAEL000943	55	40	47.1654	0.774597	-0.368482	0.424087	-0.868883	0.384911	0.459274	hypothetical protein	Domain of unknown function DUF1115
AAEL000944	4780	4769.5	4950.01	0.563171	-0.828355	0.0921595	-8.98828	2.51e-19	9.81e-19	hypothetical protein	Protein of unknown function DUF2359, TMEM214
AAEL000945	0.5	5	3.50947	0.09896	-3.33701	1.49566	-2.23113	0.0256723	0.0384747	hypothetical protein	Domain of unknown function DUF1736
AAEL000946	53.5	6	23.9196	4.76222	2.25164	0.656358	3.4305	0.000602467	0.00107426	hypothetical protein	Domain of unknown function DUF4758
AAEL000947	1849.5	1324.5	1569.9	0.784179	-0.350745	0.110671	-3.16926	0.00152829	0.00262515	microsomal signal peptidase 23 kd subunit (spc22/23)	Signal peptidase 22kDa subunit
AAEL000948	447	2316	1703.04	0.108789	-3.20039	0.120241	-26.6166	4.37e-156	1.43e-154	hypothetical protein	Tetraspanin/Peripherin
AAEL000949	1464.5	380	798.473	2.1593	1.11057	0.146576	7.57673	3.54e-14	1.15e-13	hypothetical protein	Macoilin
AAEL000950	4070.5	2647.5	3276.35	0.863892	-0.211076	0.0965693	-2.18575	0.0288338	0.0428698	hypothetical protein	Low temperature viability protein
AAEL000951	16234	10805.5	13230.8	0.84512	-0.242771	0.102988	-2.35727	0.0184099	0.0280942	elongation factor 1-beta2	Glutathione S-transferase, C-terminal-like
AAEL000952	734.5	114	349.631	3.60738	1.85095	0.185467	9.97997	1.87e-23	8.37e-23	hypothetical protein	Pre-rRNA-processing protein IPI1/Testis-expressed sequence 10 protein
AAEL000953	356	386	388.88	0.518995	-0.946208	0.165525	-5.71641	1.09e-08	2.73e-08	hypothetical protein
AAEL000954	21.5	0.5	8.34611	15.2262	3.92849	1.29771	3.02724	0.002468	0.00415915	hypothetical protein	Dpy-30 motif
AAEL000955	1719.5	1368	1549.99	0.706095	-0.502067	0.109867	-4.56975	4.88e-06	1.03e-05	hypothetical protein	Autophagy-related protein 3
AAEL000956	721	1228	1084.1	0.330179	-1.59868	0.121731	-13.1329	2.13e-39	1.43e-38	hypothetical protein	Phox homologous domain
AAEL000957	172	935.5	685.143	0.10371	-3.26938	0.152812	-21.3947	1.5e-101	2.78e-100	hypothetical protein
AAEL000958	535	637	622.854	0.472631	-1.08121	0.154456	-7.00013	2.56e-12	7.61e-12	hypothetical protein	Protein of unknown function DUF4535
AAEL000960	1.5	1	1.2254	0.885048	-0.176172	1.75261	-0.10052	0.919932	0.935097	hypothetical protein	Insulin-like
AAEL000961	18291	7.5	6824.68	1279.95	10.3219	0.370887	27.8302	1.87e-170	6.95e-169	hypothetical protein	EAR
AAEL000962	35.5	6.5	17.5207	2.95876	1.565	0.703937	2.2232	0.026202	0.0392249	hypothetical protein	WD40-repeat-containing domain
AAEL000963	496	188	309.916	1.48126	0.566827	0.182647	3.10341	0.00191307	0.00326109	hypothetical protein	Protein of unknown function DUF2346
AAEL000964	298	203	245.915	0.826279	-0.275298	0.204577	-1.3457	0.178401	0.232494	regulatory factor X-associated ankyrin-containing protein, putative	Ankyrin repeat-containing domain
AAEL000965	1079.5	857.5	972.331	0.707218	-0.499773	0.123046	-4.06167	4.87e-05	9.55e-05	hypothetical protein	Six-bladed beta-propeller, TolB-like
AAEL000966	0	0	0	NA	NA	NA	NA	NA	NA	hypothetical protein
AAEL000967	571.5	243	374.351	1.32018	0.400731	0.172791	2.31917	0.020386	0.0309407	tmc7 protein	TMC
AAEL000968	98.5	3.5	39.0481	14.6079	3.86868	0.653171	5.92292	3.16e-09	8.15e-09	hypothetical protein
AAEL000969	6.5	0.5	2.76298	4.73503	2.24337	1.56303	1.43527	0.151209	0.200496	hypothetical protein
AAEL000970	1275	183.5	596.676	3.89707	1.96239	0.172992	11.3439	7.96e-30	4.23e-29	hypothetical protein	BTB/POZ-like
AAEL000971	20.5	77	58.5111	0.153742	-2.70142	0.426178	-6.3387	2.32e-10	6.33e-10	smile protein	Tetratricopeptide repeat-containing domain
AAEL000973	311.5	301	316.454	0.581205	-0.782882	0.184166	-4.25095	2.13e-05	4.29e-05	hypothetical protein	Insulin-like
AAEL000974	230	3.5	87.9825	33.7876	5.07842	0.592614	8.56953	1.04e-17	3.85e-17	zinc finger protein	Zinc finger, C2H2-like
AAEL000975	18.5	129.5	92.9561	0.0820561	-3.60725	0.36502	-9.88233	4.97e-23	2.19e-22	hypothetical protein
AAEL000976	0	0	0	NA	NA	NA	NA	NA	NA	nucleoprotein, putative	Rhabdovirus nucleocapsid, C-terminal
AAEL000977	1665.5	1268.5	1463.57	0.737273	-0.439729	0.11584	-3.796	0.000147052	0.000276925	hypothetical protein
AAEL000978	1524.5	314	776.8	2.72419	1.44583	0.139242	10.3836	2.95e-25	1.39e-24	hypothetical protein	NUC153
AAEL000979	9.5	12.5	11.8076	0.443969	-1.17147	0.789897	-1.48306	0.138057	0.184267	hypothetical protein
AAEL000980	237.5	11.5	96.2355	11.2805	3.49576	0.401195	8.71337	2.95e-18	1.11e-17	hypothetical protein	Zinc finger, AD-type
AAEL000981	1610	523.5	948.034	1.72513	0.786707	0.131473	5.9838	2.18e-09	5.66e-09	hypothetical protein	B-cell lymphoma 9, beta-catenin binding domain
AAEL000982	631.5	382.5	489.972	0.926153	-0.110678	0.158091	-0.700089	0.483872	0.559095	mediator complex, subunit, putative	Mediator complex, subunit Med7
AAEL000983	572	621	626.234	0.517708	-0.94979	0.146451	-6.48538	8.85e-11	2.46e-10	clathrin coat assembly protein ap19	Adaptor protein complex, sigma subunit
AAEL000984	2986.5	171	1227.15	9.77436	3.289	0.140671	23.3808	6.7e-121	1.52e-119	hypothetical protein	BRCT domain
AAEL000985	1336.5	1537	1519.69	0.488479	-1.03363	0.111929	-9.2347	2.59e-20	1.05e-19	hypothetical protein
AAEL000986	3587	2673.5	3113.93	0.754445	-0.406513	0.109746	-3.70412	0.000212123	0.000394099	NADH-ubiquinone oxidoreductase ashi subunit	NADH dehydrogenase [ubiquinone] 1 beta subcomplex subunit 8
AAEL000987	72492.5	40950	54247.4	0.994995	-0.00723848	0.0949573	-0.0762288	0.939237	0.951518	60S ribosomal protein L8	Ribosomal Proteins L2, RNA binding domain
AAEL000988	644.5	230.5	393.439	1.56927	0.650095	0.165919	3.91815	8.92e-05	0.000171263	hypothetical protein	Tubulin-tyrosine ligase/Tubulin polyglutamylase
AAEL000989	0.5	9	6.16659	0.0539224	-4.21297	1.35031	-3.12	0.0018085	0.00308889	hypothetical protein
AAEL000990	228.5	69.5	131.278	1.84268	0.881807	0.26601	3.31494	0.000916626	0.00160962	hypothetical protein	ING family
AAEL000991	3.5	1.5	2.29598	1.25467	0.327311	1.49601	0.218789	0.826814	0.860527	hypothetical protein	Rhabdovirus nucleocapsid, C-terminal
AAEL000993	448	1436.5	1119.07	0.175933	-2.5069	0.1349	-18.5833	4.38e-77	5.74e-76	dally	Glypican
AAEL000994	1809	1302.5	1537.89	0.781258	-0.35613	0.121585	-2.92905	0.00339997	0.00564995	hypothetical protein
AAEL000995	168.5	4	65.4633	22.0118	4.4602	0.579538	7.69613	1.4e-14	4.61e-14	hypothetical protein
AAEL000996	1361	229	659.401	3.33312	1.73687	0.149135	11.6464	2.39e-31	1.33e-30	hypothetical protein	PAP/25A-associated
AAEL000997	0	0	0	NA	NA	NA	NA	NA	NA	nucleoprotein, putative	Rhabdovirus nucleocapsid, C-terminal
AAEL000998	0	0.5	0.324499	0.549749	-0.863155	1.8963	-0.455179	0.648981	0.708545	galactose-specific C-type lectin, putative
AAEL000999	3630	148	1451.88	13.7299	3.77925	0.13873	27.2418	2.08e-163	7.31e-162	DNA replication licensing factor MCM7	Mini-chromosome maintenance, conserved site
AAEL001000	423	73	206.245	3.24279	1.69723	0.226231	7.50223	6.27e-14	2.01e-13	1-acyl-sn-glycerol-3-phosphate acyltransferase	1-acyl-sn-glycerol-3-phosphate acyltransferase
AAEL001001	196	72	120.674	1.52914	0.612718	0.285697	2.14464	0.0319815	0.0472931	hypothetical protein
AAEL001003	0	0	0	NA	NA	NA	NA	NA	NA	nucleoprotein, putative	Rhabdovirus nucleocapsid, C-terminal
AAEL001005	4922	1999	3163.04	1.38294	0.467735	0.0973799	4.80319	1.56e-06	3.43e-06	calreticulin	Calreticulin/calnexin
AAEL001007	2137.5	1120	1540.76	1.07165	0.0998309	0.113322	0.880951	0.378344	0.452241	hypothetical protein	UBA-like
AAEL001008	478	7242.5	4987.58	0.0371691	-4.74975	0.104367	-45.5099	0	0	hypothetical protein	Zinc finger, AD-type
AAEL001009	2746.5	328.5	1241.26	4.69515	2.23117	0.146886	15.1898	4.13e-52	3.59e-51	dab2-interacting protein	SH3 domain
AAEL001010	10.5	0	3.91224	16.1761	4.01579	1.56325	2.56887	0.010203	0.0160741	defective proboscis extension response, putative	Immunoglobulin-like domain
AAEL001011	162	265	236.46	0.344224	-1.53858	0.204135	-7.53708	4.81e-14	1.54e-13	hypothetical protein	Transmembrane protein 43 family
AAEL001012	0	0	0	NA	NA	NA	NA	NA	NA	hypothetical protein
AAEL001013	404.5	515.5	493.331	0.441317	-1.18011	0.152767	-7.72494	1.12e-14	3.69e-14	hypothetical protein
AAEL001014	731.5	516	615.579	0.79678	-0.327747	0.141136	-2.32221	0.0202216	0.0307006	vacuolar protein sorting-associated	Sec1-like, domain 2
AAEL001015	118.5	43.5	73.2273	1.52212	0.606078	0.350798	1.72771	0.0840395	0.116848	hypothetical protein	PIN domain-like
AAEL001016	1781.5	175	780.331	5.70328	2.51179	0.150249	16.7175	9.77e-63	1.02e-61	zinc finger protein	Zinc finger, AD-type
AAEL001017	1910.5	508	1049.37	2.11139	1.0782	0.128244	8.4074	4.19e-17	1.52e-16	tyrosine-protein kinase	Tyrosine-protein kinase, active site
AAEL001018	2	5.5	4.44094	0.245766	-2.02465	1.26094	-1.60566	0.108349	0.147679	hypothetical protein	Immunoglobulin-like domain
AAEL001019	743	99	342.749	4.19902	2.07005	0.193072	10.7217	8.06e-27	3.96e-26	translation elongation factor	Translation elongation factor EFG, V domain
AAEL001020	3248.5	5683.5	4985.69	0.321523	-1.63701	0.100273	-16.3255	6.5e-60	6.5e-59	anterior fat body protein	Six-bladed beta-propeller, TolB-like
AAEL001021	0	2.5	1.66834	0.102784	-3.28231	1.78923	-1.83448	0.0665827	0.0940612	hypothetical protein	Chitin binding domain
AAEL001022	2460	130	1004.89	10.5941	3.40519	0.164507	20.6994	3.51e-95	5.85e-94	anterior fat body protein	Six-bladed beta-propeller, TolB-like
AAEL001023	0	0	0	NA	NA	NA	NA	NA	NA	p15-2b protein, putative	Nuclear transport factor 2, eukaryote
AAEL001024	768	241	446.615	1.78655	0.837178	0.16252	5.15123	2.59e-07	5.96e-07	mitochondrial carrier protein	Mitochondrial substrate/solute carrier
AAEL001025	0	3.5	2.31734	0.0706372	-3.82343	1.70444	-2.24322	0.0248826	0.0373592	hypothetical protein	Immunoglobulin-like domain
AAEL001026	2	22.5	15.6358	0.059515	-4.0706	0.898041	-4.53276	5.82e-06	1.22e-05	hypothetical protein
AAEL001027	32.5	34.5	35.0722	0.534014	-0.90505	0.474966	-1.90551	0.0567143	0.0809626	hypothetical protein
AAEL001028	0.5	0	0.18808	1.1742	0.231673	1.8963	0.122171	0.902763	NA	hypothetical protein	Chitin binding domain
AAEL001029	1152.5	131.5	517.044	4.91225	2.29639	0.165801	13.8503	1.27e-43	9.28e-43	hypothetical protein	Nucleoporin p58/p45
AAEL001030	1031.5	1526	1398.32	0.379912	-1.39626	0.113333	-12.32	7.07e-35	4.28e-34	S-formylglutathione hydrolase, putative	S-formylglutathione hydrolase
AAEL001031	3.5	1	1.9562	1.71006	0.774051	1.62251	0.47707	0.633312	0.701794	hypothetical protein	Trypsin-like cysteine/serine peptidase domain
AAEL001032	2805	687.5	1501.11	2.28946	1.19501	0.14037	8.51324	1.69e-17	6.22e-17	hypothetical protein
AAEL001033	373	107	210.308	1.95266	0.965441	0.217485	4.43912	9.03e-06	1.87e-05	methyl-cpg binding protein, mbd	Methyl-CpG DNA binding
AAEL001034	46.5	31.5	38.3359	0.831249	-0.266647	0.464878	-0.573585	0.566248	0.639742		Adenylate cyclase, conserved domain
AAEL001035	0	0	0	NA	NA	NA	NA	NA	NA	anterior fat body protein	Six-bladed beta-propeller, TolB-like
AAEL001036	769.5	282.5	474.514	1.52771	0.611371	0.162184	3.76961	0.000163501	0.000307003	ikappab kinase complex-associated protein	Six-bladed beta-propeller, TolB-like
AAEL001037	4268	698.5	2055.1	3.42884	1.77772	0.111274	15.9761	1.87e-57	1.79e-56	ribosomal RNA methyltransferase	Ribosomal RNA methyltransferase FtsJ domain
AAEL001038	482	126.5	263.801	2.13539	1.0945	0.197631	5.53811	3.06e-08	7.47e-08	cak1	Protein kinase-like domain
AAEL001039	613.5	187.5	353.311	1.83626	0.876772	0.17379	5.04501	4.53e-07	1.03e-06	metaxin	Glutathione S-transferase, C-terminal-like
AAEL001040	0	0	0	NA	NA	NA	NA	NA	NA	hypothetical protein	Zinc finger, PHD-type
AAEL001041	1530.5	3264	2736.68	0.263882	-1.92204	0.102492	-18.753	1.83e-78	2.46e-77	guanine nucleotide-binding protein beta 3 (g protein beta3)	Guanine nucleotide-binding protein, beta subunit
AAEL001042	0	0	0	NA	NA	NA	NA	NA	NA	hypothetical protein	Chitin binding domain
AAEL001043	12.5	34.5	27.5561	0.210517	-2.24799	0.559266	-4.01954	5.83e-05	0.000113644	hypothetical protein
AAEL001044	2792	2029	2388.66	0.773362	-0.370784	0.101385	-3.6572	0.000254988	0.00046996	tyrosyl-tRNA synthetase	Tyrosine-tRNA ligase
AAEL001045	3	31	21.6934	0.0612278	-4.02967	0.76527	-5.26568	1.4e-07	3.27e-07	hypothetical protein
AAEL001046	193.5	527.5	422.571	0.206908	-2.27294	0.179558	-12.6585	1e-36	6.34e-36	protein-tryrosine phosphatase	Protein-tyrosine phosphatase-like
AAEL001047	14418.5	22700.5	20462.3	0.35724	-1.48503	0.107541	-13.809	2.25e-43	1.64e-42	adenylate cyclase	Major facilitator superfamily
AAEL001048	671.5	1538.5	1271.39	0.245603	-2.0256	0.118443	-17.1018	1.44e-65	1.6e-64	short-chain dehydrogenase	Short-chain dehydrogenase/reductase, conserved site
AAEL001049	4.5	1.5	2.6659	1.5535	0.635519	1.43673	0.442336	0.658246	0.717179	hypothetical protein
AAEL001050	13	3.5	7.19118	1.96513	0.974625	1.01247	0.96262	0.335738	0.407501	hypothetical protein	SET domain
AAEL001051	0	0	0	NA	NA	NA	NA	NA	NA	hypothetical protein	MULE transposase domain
AAEL001052	2923	474.5	1405.91	3.45629	1.78923	0.120238	14.8807	4.4e-50	3.69e-49	heat shock protein, putative	Chaperonin Cpn10
AAEL001053	18.5	0.5	7.22418	13.2675	3.72982	1.3243	2.81645	0.00485578	0.00794163	hypothetical protein	Domain of unknown function DUF4806
AAEL001054	3.5	16	11.8929	0.138325	-2.85387	0.879382	-3.24531	0.00117323	0.00203678	glutathione-s-transferase theta, gst	Glutathione S-transferase, C-terminal-like
AAEL001055	0	0	0	NA	NA	NA	NA	NA	NA	hypothetical protein
AAEL001056	1517.5	1335.5	1452.39	0.638456	-0.647341	0.115357	-5.61164	2e-08	4.95e-08	hypothetical protein
AAEL001057	0	0	0	NA	NA	NA	NA	NA	NA	lipase	Alpha/Beta hydrolase fold
AAEL001058	70.5	53	61.4397	0.748754	-0.417436	0.371034	-1.12506	0.260564	0.325743	jun activation domain binding protein	JAB1/MPN/MOV34 metalloenzyme domain
AAEL001059	3.5	1	1.9562	1.71006	0.774051	1.62251	0.47707	0.633312	0.701794	GSTD1-6 protein, putative	Glutathione S-transferase, C-terminal-like
AAEL001060	129.5	223	195.912	0.328219	-1.60727	0.232414	-6.91552	4.66e-12	1.37e-11	hypothetical protein	Epidermal growth factor-like domain
AAEL001061	9153.5	48440	35569.1	0.106319	-3.23353	0.0859565	-37.6182	0	0	glutathione-s-transferase theta, gst	Glutathione S-transferase, C-terminal-like
AAEL001062	106	714.5	513.634	0.0838786	-3.57555	0.178513	-20.0296	3.04e-89	4.7e-88	hypothetical protein
AAEL001063	0	0.5	0.33978	0.549749	-0.863155	1.8963	-0.455179	0.648981	0.708545	hypothetical protein
AAEL001064	0	0	0	NA	NA	NA	NA	NA	NA	triacylglycerol lipase, putative	Alpha/Beta hydrolase fold
AAEL001065	251	453	394.861	0.311736	-1.6816	0.172525	-9.74703	1.9e-22	8.24e-22	hypothetical protein	Uncharacterised domain SAYSvFN
AAEL001066	505	162	295.708	1.75145	0.808554	0.190472	4.245	2.19e-05	4.4e-05	mitochondrial ribosomal protein, L22, putative	Ribosomal protein L22, bacterial/chloroplast-type
AAEL001067	40	0	14.9185	61.81	5.94977	1.36438	4.36079	1.3e-05	2.66e-05	hypothetical protein
AAEL001068	8.5	1.5	4.16398	2.73291	1.45044	1.28981	1.12454	0.260784	0.325991	myosin light chain 2V, putative	EF-hand domain
AAEL001069	8509	21407	17388	0.223667	-2.16058	0.0977302	-22.1076	2.67e-108	5.32e-107	histone deacetylase	Zinc finger, RING/FYVE/PHD-type
AAEL001070	0	0	0	NA	NA	NA	NA	NA	NA	hypothetical protein	Zinc finger, RING/FYVE/PHD-type
AAEL001071	47	435	306.112	0.0613064	-4.02782	0.23266	-17.312	3.82e-67	4.4e-66	glutathione-s-transferase theta, gst	Glutathione S-transferase, C-terminal-like
AAEL001072	0	0	0	NA	NA	NA	NA	NA	NA	lipase	Alpha/Beta hydrolase fold
AAEL001073	2.5	2	2.25056	0.757252	-0.401154	1.52261	-0.263465	0.792192	0.831645	malic enzyme	Malic oxidoreductase
AAEL001074	709.5	10.5	271.44	36.7202	5.1985	0.360772	14.4094	4.52e-47	3.55e-46	cadherin	Cadherin-like
AAEL001075	36	4	16.0747	4.74491	2.24638	0.787392	2.85294	0.00433168	0.00712461	hypothetical protein	CUB domain
AAEL001076	0	0.5	0.33978	0.549749	-0.863155	1.8963	-0.455179	0.648981	0.708545	lipase	Alpha/Beta hydrolase fold
AAEL001077	413.5	124	236.977	1.86479	0.899015	0.222963	4.03212	5.53e-05	0.000107938	hypothetical protein	Proteinase, regulatory CLIP domain
AAEL001078	7.5	22.5	17.747	0.197531	-2.33985	0.694497	-3.36913	0.000754059	0.00133252	glutathione-s-transferase theta, gst	Glutathione S-transferase, C-terminal-like
AAEL001079	80.5	1	30.6893	34.6471	5.11466	0.952383	5.37039	7.86e-08	1.87e-07	fgf receptor activating protein	Frag1/DRAM/Sfk1
AAEL001080	464.5	148.5	271.835	1.75662	0.812802	0.195334	4.16109	3.17e-05	6.31e-05	RNA 3' terminal phosphate cyclase	RNA 3'-terminal phosphate cyclase type 2
AAEL001081	0	0	0	NA	NA	NA	NA	NA	NA	triacylglycerol lipase, putative	Alpha/Beta hydrolase fold
AAEL001082	97	772.5	549.492	0.0709022	-3.81803	0.175963	-21.6979	2.15e-104	4.1e-103	hypothetical protein	Myofilin
AAEL001083	0	0	0	NA	NA	NA	NA	NA	NA	hypothetical protein
AAEL001084	46	74	66.1846	0.352646	-1.50371	0.366985	-4.09746	4.18e-05	8.23e-05	hypothetical protein	Proteinase, regulatory CLIP domain
AAEL001085	545.5	133.5	292.1	2.28954	1.19506	0.191807	6.23053	4.65e-10	1.25e-09	hypothetical protein	CHCH
AAEL001086	576.5	66.5	259.231	4.83879	2.27464	0.220137	10.3328	5.01e-25	2.35e-24	hypothetical protein	Zinc finger, AD-type
AAEL001087	9153.5	3526.5	5760.56	1.45772	0.543713	0.111823	4.86227	1.16e-06	2.57e-06	synaptic vesicle protein	Major facilitator superfamily
AAEL001088	1010.5	1011	1048.03	0.5619	-0.831614	0.120083	-6.92535	4.35e-12	1.28e-11		Glycosyl transferase, family 31
AAEL001089	283.5	73.5	154.682	2.15523	1.10784	0.254659	4.35029	1.36e-05	2.78e-05	hypothetical protein	Ribonuclease P/MRP protein subunit
AAEL001090	76.5	2.5	30.2321	15.33	3.93829	0.74816	5.26397	1.41e-07	3.3e-07	glutathione-s-transferase theta, gst	Glutathione S-transferase, C-terminal-like
AAEL001091	2781.5	7002.5	5687.89	0.223534	-2.16144	0.105487	-20.49	2.64e-93	4.33e-92	malic enzyme	Malic oxidoreductase
AAEL001092	1236.5	1357.5	1363.21	0.511976	-0.965851	0.117187	-8.24195	1.69e-16	5.99e-16	UDP-glucose pyrophosphatase	NUDIX hydrolase domain
AAEL001093	290	11.5	115.86	13.8076	3.78739	0.386069	9.81012	1.02e-22	4.45e-22	phd finger protein	Zinc finger, RING/FYVE/PHD-type
AAEL001094	1072.5	2953.5	2360.58	0.204543	-2.28953	0.119298	-19.1917	4.34e-82	6.13e-81	hypothetical protein	HSP20-like chaperone
AAEL001095	75.5	81	81.9453	0.526054	-0.926718	0.318285	-2.9116	0.00359585	0.00595939	hypothetical protein	F-box domain
AAEL001096	0.5	0	0.18808	1.1742	0.231673	1.8963	0.122171	0.902763	NA	lipase	Alpha/Beta hydrolase fold
AAEL001097	44	67.5	61.0953	0.370615	-1.43201	0.376023	-3.80829	0.000139931	0.000263919	hypoxia-inducible factor	Myc-type, basic helix-loop-helix (bHLH) domain
AAEL001098	563	162.5	318.242	1.94341	0.958591	0.197861	4.84477	1.27e-06	2.8e-06	clip-domain serine protease, putative	Trypsin-like cysteine/serine peptidase domain
AAEL001099	3280.5	677.5	1672.51	2.71615	1.44156	0.123961	11.6292	2.93e-31	1.62e-30	DEAD box polypeptide	von Willebrand factor, type A
AAEL001100	440.5	114.5	240.336	2.15854	1.11006	0.207119	5.35951	8.34e-08	1.98e-07	phosphoserine phosphatase	Phosphoserine phosphatase, domain 2
AAEL001101	2204	1271	1665.69	0.97405	-0.0379325	0.110109	-0.3445	0.73047	0.779125	ATP-dependent transporter	ABC transporter-like
AAEL001102	3610.5	1313	2219.31	1.54285	0.625596	0.106827	5.85615	4.74e-09	1.21e-08	adenosine kinase	Carbohydrate/puine kinase, PfkB, conserved site
AAEL001103	1687	1073	1341.63	0.884222	-0.177519	0.119817	-1.48158	0.138452	0.184694	prefoldin, subunit, putative	Prefoldin
AAEL001104	181	2157.5	1499.2	0.0473321	-4.40104	0.133248	-33.0288	3.13e-239	1.95e-237	hypothetical protein	ADF-H/Gelsolin-like domain
AAEL001105	656	253	412.805	1.45565	0.541668	0.163493	3.3131	0.000922668	0.00161926	von Hippel-Lindau disease tumor suppressor, putative	von Hippel-Lindau disease tumour suppressor, beta domain
AAEL001106	20	29	26.6666	0.395122	-1.33963	0.551213	-2.43033	0.0150849	0.0233257	hypothetical protein	Intraflagellar transport complex B protein 46
AAEL001107	1773.5	13174.5	9405.73	0.0758942	-3.71987	0.113979	-32.6364	1.25e-233	7.43e-232	hypothetical protein
AAEL001108	1012.5	24.5	393.789	22.8313	4.51294	0.264524	17.0606	2.92e-65	3.22e-64	protein kinase c	Protein kinase C, alpha/beta/gamma types
AAEL001109	896.5	337.5	558.714	1.49196	0.577205	0.151359	3.81348	0.000137025	0.000258602	glutaredoxin	Thioredoxin-like fold
AAEL001110	40	1.5	15.9257	12.5459	3.64915	0.941403	3.87629	0.000106063	0.00020218	jnk stimulatory phosphatase (jsp1)	Dual specificity phosphatase, catalytic domain
AAEL001112	2061.5	842.5	1327.69	1.3735	0.457858	0.126328	3.62436	0.000289679	0.000531252	hypothetical protein	Ubiquitin-associated/translation elongation factor EF1B, N-terminal, eukaryote
AAEL001113	32729	204510	148021	0.0901201	-3.47201	0.103355	-33.5931	2.11e-247	1.4e-245	inorganic phosphate cotransporter, putative	Major facilitator superfamily
AAEL001114	735	356	510.434	1.15958	0.213601	0.150336	1.42082	0.155369	0.205557	amino acid transporter	Amino acid transporter, transmembrane
AAEL001115	0	0	0	NA	NA	NA	NA	NA	NA	hypothetical protein	Zinc finger, RING-type, conserved site
AAEL001116	168.5	394.5	325.316	0.240416	-2.0564	0.189695	-10.8406	2.21e-27	1.11e-26		Transcription cofactor vestigial-like protein 4
AAEL001117	7.5	15	12.7695	0.295576	-1.7584	0.787921	-2.23169	0.0256352	0.038423	hypothetical protein
AAEL001118	11.5	0.5	4.6313	8.25053	3.04449	1.42269	2.13995	0.0323586	0.0477935	hypothetical protein	Casc1 domain
AAEL001119	509	132	277.294	2.16238	1.11262	0.199321	5.58205	2.38e-08	5.85e-08		Nuclear respiratory factor 1, NLS/DNA-binding, dimerisation domain
AAEL001120	187	5.5	73.367	18.1087	4.17861	0.516334	8.09284	5.83e-16	2.02e-15	hypothetical protein	Diacylglycerol/phorbol-ester binding
AAEL001121	1236	2475.5	2103.26	0.281218	-1.83024	0.114812	-15.9412	3.28e-57	3.12e-56	n-acetylgalactosaminyltransferase	Ricin B lectin domain
AAEL001122	132.5	296	246.36	0.25246	-1.98587	0.220341	-9.01274	2.01e-19	7.88e-19	n-acetylgalactosaminyltransferase	Glycosyltransferase 2-like
AAEL001123	13	2	6.19336	3.22752	1.69043	1.1177	1.51242	0.130428	0.17473	hypothetical protein	Ion transport domain
AAEL001124	801	381.5	551.823	1.17941	0.238071	0.148827	1.59964	0.109678	0.149352	hypothetical protein	Nitrogen permease regulator 3
AAEL001125	4.5	6.5	6.00881	0.419922	-1.25181	1.06455	-1.1759	0.239635	0.303204	p15-2b protein, putative	Nuclear transport factor 2
AAEL001126	4193	1662	2667.13	1.41642	0.502246	0.103345	4.85987	1.17e-06	2.6e-06	rest corepressor (corest) protein	SANT domain
AAEL001127	140	3	54.2334	23.744	4.56949	0.651171	7.01735	2.26e-12	6.74e-12	defective proboscis extension response, putative	Immunoglobulin-like domain
AAEL001128	218	18	93.3805	6.65578	2.73461	0.377382	7.24626	4.28e-13	1.32e-12	AMP dependent coa ligase	AMP-binding enzyme C-terminal domain
AAEL001129	3908	1216.5	2264.72	1.80386	0.851088	0.106496	7.99172	1.33e-15	4.55e-15	hypothetical protein	Protein phosphatase 4 core regulatory subunit R2
AAEL001130	4.5	0	1.67088	6.49571	2.69949	1.78003	1.51654	0.129382	0.173439	alpha-amylase	Alpha-amylase, C-terminal all beta
AAEL001131	0	0	0	NA	NA	NA	NA	NA	NA	splicing factor, putative	Nucleotide-binding alpha-beta plait domain
AAEL001132	1142.5	1753.5	1591.31	0.366096	-1.44971	0.111832	-12.9633	1.98e-38	1.3e-37	hypothetical protein	Autophagy-related protein 27
AAEL001133	430	149	259.157	1.61993	0.695935	0.198324	3.50908	0.000449656	0.000811465	hypothetical protein	UV radiation resistance protein/autophagy-related protein 14
AAEL001134	2980	3797.5	3632.16	0.441446	-1.17969	0.10004	-11.7922	4.28e-32	2.41e-31	methylmalonate-semialdehyde dehydrogenase	Aldehyde dehydrogenase, cysteine active site
AAEL001135	28	10.5	17.4121	1.4769	0.56257	0.668309	0.841781	0.39991	0.474189	hypothetical protein
AAEL001136	339.5	43.5	155.366	4.34809	2.12038	0.278142	7.62337	2.47e-14	8.03e-14	hypothetical protein
AAEL001137	0.5	0.5	0.512579	0.761372	-0.393326	1.95333	-0.201362	0.840416	0.865808	hypothetical protein	Pleckstrin homology domain
AAEL001139	1	2	1.7016	0.377129	-1.40687	1.64269	-0.856441	0.391754	0.466048	br serine/threonine-protein kinase	Protein kinase-like domain
AAEL001140	40.5	0	15.0847	62.2929	5.961	1.36597	4.36392	1.28e-05	2.62e-05	MutS protein, putative	DNA mismatch repair protein MutS, C-terminal
AAEL001141	5650	2673	3882.17	1.18709	0.24743	0.0954426	2.59245	0.00952964	0.0150726	transcriptional regulator ATRX (X-linked helicase II)	SNF2-related
AAEL001142	1418	762.5	1034.52	1.04557	0.0642868	0.124368	0.516909	0.60522	0.675265	rab gdp/gtp exchange factor	Ras-association
AAEL001143	50.5	1066	727.655	0.0268305	-5.21998	0.196738	-26.5326	4.08e-155	1.31e-153	hypothetical protein	Domain of unknown function DUF2236
AAEL001144	797	1080	1013.87	0.415221	-1.26805	0.122934	-10.3149	6.04e-25	2.83e-24	hypothetical protein	Clathrin, heavy chain/VPS, 7-fold repeat
AAEL001146	68	1071.5	736.296	0.0359212	-4.79902	0.178874	-26.8291	1.48e-158	4.97e-157	n-acetylgalactosaminyltransferase	Ricin B lectin domain
AAEL001147	3953.5	642.5	1898.29	3.43473	1.7802	0.283553	6.27819	3.43e-10	9.27e-10	hypothetical protein	SET domain
AAEL001148	10	0.5	4.05771	7.11682	2.83123	1.46608	1.93116	0.0534629	0.0766389	homeobox protein	Homeobox, conserved site
AAEL001149	10	13	12.3751	0.446102	-1.16456	0.774918	-1.50281	0.132888	0.177708	hypothetical protein	BTB/POZ-like
AAEL001151	689	1708.5	1391.13	0.226825	-2.14035	0.118	-18.1385	1.58e-73	1.99e-72	n-acetylgalactosaminyltransferase	Ricin B lectin domain
AAEL001152	446.5	478	483.734	0.525363	-0.928614	0.153774	-6.03882	1.55e-09	4.07e-09	beta-1,3-galactosyltransferase-6	Glycosyl transferase, family 31
AAEL001153	1	3	2.3506	0.260481	-1.94075	1.53261	-1.2663	0.205404	0.26374	hypothetical protein	Pheromone/general odorant binding protein
AAEL001154	846.5	426.5	598.741	1.11519	0.157292	0.142393	1.10463	0.269319	0.33578	hypothetical protein	Ubiquitin-associated/translation elongation factor EF1B, N-terminal, eukaryote
AAEL001155	260.5	25	113.802	5.78965	2.53348	0.322498	7.85579	3.97e-15	1.33e-14	hypothetical protein	Zinc finger, C2CH-type
AAEL001156	169	2	64.3605	41.1061	5.36128	0.727102	7.37349	1.66e-13	5.22e-13	hypothetical protein	Uncharacterised protein family UPF0193
AAEL001157	327	317	332.303	0.580199	-0.785381	0.176621	-4.4467	8.72e-06	1.81e-05	light protein	Tetratricopeptide-like helical domain
AAEL001158	3192.5	397	1454.42	4.5053	2.17162	0.12418	17.4877	1.78e-68	2.08e-67	fructose-1,6-bisphosphatase	Fructose-1,6-bisphosphatase class 1/Sedoheputulose-1,7-bisphosphatase
AAEL001159	667	934	869.599	0.401481	-1.3166	0.1332	-9.88438	4.87e-23	2.15e-22	ribonuclease t2	Ribonuclease T2, active site
AAEL001160	206	53	111.926	2.1732	1.11982	0.294252	3.80566	0.000141425	0.000266667	zinc finger protein	Zinc finger, AD-type
AAEL001161	0	0	0	NA	NA	NA	NA	NA	NA	hypothetical protein
AAEL001162	212.5	92.5	140.63	1.28835	0.36552	0.25572	1.42938	0.152896	0.202448	hypothetical protein	Protein phosphatase 1 regulatory subunit 35, C-terminal
AAEL001163	475	508.5	515.253	0.525236	-0.928963	0.158048	-5.87772	4.16e-09	1.06e-08	macroglobulin/complement	Terpenoid cyclases/protein prenyltransferase alpha-alpha toroid
AAEL001164	2995	1995.5	2442.94	0.843687	-0.245219	0.110402	-2.22115	0.026341	0.039405	NADH:ubiquinone dehydrogenase, putative	NADH dehydrogenase [ubiquinone] 1 alpha subcomplex subunit 12
AAEL001165	2838	521.5	1403.35	3.05584	1.61157	0.136777	11.7824	4.81e-32	2.7e-31		Histone-fold
AAEL001166	1382	793.5	1042.73	0.978334	-0.0316009	0.122214	-0.258571	0.795967	0.8346	protein phosphatases pp1 regulatory subunit	Leucine-rich repeat, typical subtype
AAEL001167	33	10	18.9893	1.80493	0.851943	0.678919	1.25485	0.209532	0.268386	synaptotagmin	Synaptotagmin-9
AAEL001168	1	1.5	1.39238	0.490907	-1.02648	1.76601	-0.581241	0.561078	0.63487	hypothetical protein
AAEL001169	2967.5	476.5	1423.25	3.49156	1.80387	0.120151	15.0133	6e-51	5.11e-50	ribosome biogenesis protein bop1 (block of proliferation 1 protein)	BOP1, N-terminal domain
AAEL001170	401.5	583.5	537.15	0.387174	-1.36895	0.148004	-9.24938	2.26e-20	9.13e-20	hypothetical protein	Alpha/beta hydrolase fold-1
AAEL001171	2227	759	1334.15	1.64773	0.72048	0.11745	6.13436	8.55e-10	2.27e-09	tRNA-dihydrouridine synthase	Aldolase-type TIM barrel
AAEL001172	107	46.5	70.8178	1.28899	0.36624	0.342967	1.06786	0.285585	0.354627	hypothetical protein	Protein of unknown function DUF2365
AAEL001173	520.5	265.5	370.396	1.10173	0.139772	0.168244	0.830768	0.406105	0.480149	amidase	Amidase, conserved site
AAEL001174	2.5	3	2.90236	0.532701	-0.908601	1.47038	-0.617935	0.536618	0.614096	hypothetical protein	Pheromone/general odorant binding protein
AAEL001175	958	165	467.083	3.24831	1.69969	0.171742	9.89673	4.3e-23	1.9e-22	DNA photolyase	DNA photolyase, N-terminal
AAEL001176	2149	1141	1559.36	1.05867	0.0822509	0.11393	0.721944	0.470329	0.545363	s-adenosylmethionine decarboxylase	S-adenosylmethionine decarboxylase subgroup
AAEL001177	311.5	176.5	233.421	0.992183	-0.011322	0.204289	-0.0554214	0.955803	0.964471	signal recognition particle, 14kD, putative	Signal recognition particle, SRP14 subunit
AAEL001178	4.5	1.5	2.67806	1.53843	0.62146	1.44145	0.431136	0.666369	0.724749	serine protease	Trypsin-like cysteine/serine peptidase domain
AAEL001179	31.5	7	16.4291	2.41192	1.27018	0.762053	1.66679	0.0955554	0.131721	hypothetical protein	Pheromone/general odorant binding protein
AAEL001180	34	3	14.6634	5.77619	2.53012	0.844923	2.99449	0.002749	0.00460908	hypothetical protein
AAEL001181	8	0.5	3.32098	5.77716	2.53036	1.51105	1.67457	0.0940195	0.129749	hypothetical protein
AAEL001182	972.5	754.5	864.724	0.723391	-0.467152	0.135814	-3.43963	0.000582501	0.00104092	phosphotyrosyl phosphatase activator	Phosphotyrosyl phosphatase activator, PTPA
AAEL001183	576.5	449	513.215	0.721884	-0.47016	0.149862	-3.13728	0.00170521	0.00291786	zinc binding dehydrogenase	Alcohol dehydrogenase superfamily, zinc-type
AAEL001184	46	31.5	38.0162	0.825409	-0.276819	0.462741	-0.598216	0.549696	0.62457	hypothetical protein
AAEL001185	556	268.5	386.067	1.16106	0.215438	0.17299	1.24538	0.212993	0.272464	hypothetical protein	Prolyl 4-hydroxylase, alpha subunit
AAEL001186	298	287.5	302.127	0.583211	-0.777911	0.183964	-4.22861	2.35e-05	4.73e-05	hypothetical protein
AAEL001187	2597	703.5	1435.62	2.07188	1.05094	0.115144	9.12715	7.03e-20	2.8e-19	hypothetical protein	Pleckstrin homology-like domain
AAEL001188	1837.5	1563	1723.14	0.660476	-0.598422	0.108525	-5.51412	3.51e-08	8.55e-08	hypothetical protein	Gtr1/RagA G protein
AAEL001189	8.5	3	5.14684	1.53034	0.613854	1.13187	0.542336	0.587587	0.658023	hypothetical protein	Pheromone/general odorant binding protein
AAEL001190	1424.5	1822	1740.34	0.439841	-1.18495	0.109019	-10.8692	1.62e-27	8.13e-27	hypothetical protein	Magnesium transporter NIPA
AAEL001191	518.5	498	524.354	0.58527	-0.772825	0.150969	-5.1191	3.07e-07	7.03e-07	hypothetical protein	Metallo-dependent phosphatase-like
AAEL001192	126	102.5	114.919	0.693041	-0.528988	0.27558	-1.91955	0.0549152	0.078599	hypothetical protein
AAEL001193	5	0.5	2.2081	3.70265	1.88856	1.63116	1.1578	0.246947	0.311509	regulator of g protein signaling	RGS, subdomain 1
AAEL001194	10546	3017	5936.31	1.96563	0.974991	0.100191	9.73131	2.22e-22	9.58e-22	fatty acid synthase	Acyl transferase
AAEL001195	5.5	1712	1138.68	0.0019556	-8.99818	0.429364	-20.957	1.62e-97	2.82e-96	Juvenile hormone-inducible protein, putative	Protein of unknown function DUF227
AAEL001196	2.5	1	1.5922	1.28985	0.367203	1.66967	0.219926	0.825929	0.859863	cadherin	Cadherin-like
AAEL001197	17.5	2.5	8.21027	3.53352	1.82111	1.01261	1.79843	0.0721082	0.101325	hypothetical protein	Fibronectin type III
AAEL001198	582	1304	1083.15	0.251121	-1.99355	0.124145	-16.0583	5e-58	4.84e-57	sodium/solute symporter	Sodium/solute symporter
AAEL001199	586	84	274.434	3.90176	1.96413	0.20599	9.53507	1.5e-21	6.32e-21	Putative GTP-binding protein 5	Small GTP-binding protein domain
AAEL001200	262	147	195.214	1.002	0.00287987	0.217363	0.0132491	0.989429	0.990835	aspartyl-tRNA synthetase	Aspartate-tRNA ligase, class IIb, bacterial/mitochondrial-type
AAEL001201	555	805.5	741.991	0.387509	-1.3677	0.133906	-10.2138	1.72e-24	7.97e-24	hypothetical protein
AAEL001202	154.5	58	96.1801	1.49296	0.57818	0.300157	1.92626	0.0540725	0.0774453	hypothetical protein	Glycosylphosphatidylinositol-mannosyltransferase I, PIG-X/PBN1
AAEL001203	150.5	5	59.4509	15.9879	3.99891	0.556855	7.18124	6.91e-13	2.1e-12	hypothetical protein	Zinc finger, DHHC-type, palmitoyltransferase
AAEL001204	3996.5	1083.5	2208.93	2.07152	1.05069	0.11084	9.47939	2.56e-21	1.07e-20	sterol o-acyltransferase	Sterol O-acyltransferase, ACAT/DAG/ARE types
AAEL001205	1537	2379.5	2153.33	0.363029	-1.46184	0.104892	-13.9366	3.79e-44	2.81e-43		HECT
AAEL001206	8234	6762.5	7562.58	0.684212	-0.547485	0.0903051	-6.06261	1.34e-09	3.52e-09	threonyl-tRNA synthetase	Threonyl/alanyl tRNA synthetase, class II-like, putative editing domain
AAEL001207	110	147	138.606	0.421649	-1.24589	0.260842	-4.77639	1.78e-06	3.9e-06	hypothetical protein	Zinc finger, LIM-type
AAEL001208	35	83	68.2284	0.239786	-2.06018	0.36312	-5.67355	1.4e-08	3.48e-08	ubiquitin-conjugating enzyme variant	B-domain containing protein Kua
AAEL001209	1060.5	16796	11547.8	0.0355896	-4.8124	0.108577	-44.3224	0	0	sodium-dependent phosphate transporter	Major facilitator superfamily
AAEL001210	1397	968.5	1163.36	0.812237	-0.300027	0.131715	-2.27786	0.022735	0.0342774	NADH ubiquinone oxidoreductase subunit, putative	Zinc finger, CHCC-type
AAEL001211	1165	393	695.276	1.66378	0.734462	0.14055	5.22563	1.74e-07	4.04e-07	COMPASS component SWD2, putative	WD40 repeat, conserved site
AAEL001212	2911	2697.5	2876.67	0.606338	-0.721807	0.0995318	-7.25202	4.11e-13	1.27e-12	phosphoinositide-binding protein, putative	Zinc finger, FYVE-related
AAEL001213	0	0	0	NA	NA	NA	NA	NA	NA	hypothetical protein
AAEL001215	1621.5	944.5	1231.85	0.964124	-0.052709	0.117854	-0.447242	0.6547	0.713842	hypothetical protein
AAEL001216	12474.5	2765.5	6488.63	2.53186	1.3402	0.0929556	14.4176	4.01e-47	3.15e-46	DEAD box ATP-dependent RNA helicase	RNA helicase, DEAD-box type, Q motif
AAEL001218	4973	3577.5	4231.29	0.780888	-0.356812	0.0944402	-3.77818	0.000157977	0.000297007	alanyl-tRNA synthetase	Translation protein, beta-barrel domain
AAEL001219	25	0	9.33537	39.1257	5.29005	1.41485	3.73894	0.000184795	0.00034532	hypothetical protein	Chitin binding domain
AAEL001220	804	2844.5	2186.61	0.159292	-2.65025	0.116192	-22.8092	3.71e-115	8.02e-114	myosin vii	FERM domain
AAEL001221	0	0	0	NA	NA	NA	NA	NA	NA	Odorant receptor 83c, putative	Olfactory receptor, Drosophila
AAEL001223	797	488.5	620.915	0.918076	-0.123314	0.148265	-0.831711	0.405572	0.479595	engulfment and cell motility protein	Engulfment/cell motility, ELMO
AAEL001224	1	0	0.369921	1.56834	0.649242	1.90507	0.340798	0.733256	0.779282	hypothetical protein	Olfactory receptor, Drosophila
AAEL001225	20.5	13	16.2758	0.893559	-0.162365	0.702994	-0.230962	0.817344	0.853026	glycoside hydrolases	Glycoside hydrolase, family 1
AAEL001226	0	0	0	NA	NA	NA	NA	NA	NA	hypothetical protein
AAEL001227	1	0	0.369921	1.56834	0.649242	1.90507	0.340798	0.733256	0.779282	sidestep protein	Immunoglobulin-like domain
AAEL001228	15.5	2.5	7.45546	3.17117	1.66502	1.04859	1.58787	0.112317	0.152637	myelin transcription factor 1, myt1	Zinc finger, C2HC-type
AAEL001229	1.5	0	0.56112	2.26105	1.17699	1.95262	0.602775	0.546658	0.622912	metalloproteinase, putative	Peptidase, metallopeptidase
AAEL001230	6	1.5	3.2239	2.00494	1.00356	1.36658	0.734356	0.462732	0.53765	myelin transcription factor 1, myt1	Zinc finger, C2HC-type
AAEL001231	14	0	5.22568	21.8427	4.44908	1.50419	2.9578	0.00309847	0.00516749	MIND-MELD/ADAM	Disintegrin, conserved site
AAEL001232	817.5	541	663.792	0.849772	-0.234852	0.138324	-1.69783	0.0895392	0.124087	tubulointerstitial nephritis antigen	Somatomedin B domain
AAEL001233	13	27	22.7115	0.279812	-1.83747	0.614043	-2.99241	0.00276784	0.00463804	hypothetical protein	Trypsin-like cysteine/serine peptidase domain
AAEL001234	0	0	0	NA	NA	NA	NA	NA	NA	trypsin	Trypsin-like cysteine/serine peptidase domain
AAEL001235	151	349	287.965	0.244228	-2.0337	0.198179	-10.2619	1.05e-24	4.87e-24	palmitoyl-protein thioesterase	Alpha/Beta hydrolase fold
AAEL001236	388.5	1130	895.499	0.193491	-2.36966	0.13187	-17.9696	3.37e-72	4.16e-71	hypothetical protein
AAEL001237	0.5	8	5.48391	0.0608783	-4.03793	1.37913	-2.92789	0.0034127	0.0056701
AAEL001238	2351	260	1049.26	5.06682	2.34108	0.135169	17.3197	3.34e-67	3.85e-66	bap28	HEAT, type 2
AAEL001239	2830.5	2449.5	2682.73	0.649665	-0.622231	0.105564	-5.89436	3.76e-09	9.65e-09	cation efflux protein/ zinc transporter	Cation efflux protein transmembrane domain
AAEL001240	65.5	0.5	24.7633	45.3598	5.50334	1.14388	4.81114	1.5e-06	3.3e-06	chaoptin	Leucine-rich repeat, typical subtype
AAEL001241	119.5	877.5	627.107	0.0768794	-3.70126	0.163104	-22.6926	5.3e-114	1.13e-112	hypothetical protein	PLC-like phosphodiesterase, TIM beta/alpha-barrel domain
AAEL001242	551.5	57.5	243.704	5.36741	2.42423	0.234275	10.3478	4.28e-25	2.02e-24	ribosomal pseudouridine synthase	Pseudouridine synthase, RluC/RluD, conserved site
AAEL001243	7	14	11.9418	0.296334	-1.7547	0.802455	-2.18667	0.0287667	0.0427786	growth factor independence	Zinc finger, C2H2-like
AAEL001244	877.5	2102	1722.73	0.234833	-2.09029	0.109385	-19.1095	2.1e-81	2.94e-80	hypothetical protein	Pleckstrin homology domain
AAEL001245	411	23.5	168.809	9.70765	3.27912	0.300077	10.9276	8.51e-28	4.3e-27	heterogeneous nuclear ribonucleoprotein	K Homology domain
AAEL001246	256	21.5	109.856	6.58559	2.71931	0.336786	8.0743	6.79e-16	2.35e-15	Thymidylate kinase, putative	P-loop containing nucleoside triphosphate hydrolase
AAEL001247	1896	1271.5	1552.58	0.837378	-0.25605	0.115942	-2.20842	0.0272147	0.0406012	hypothetical protein	Uncharacterised protein family SERF
AAEL001248	15	34.5	28.5209	0.250974	-1.99439	0.541674	-3.68191	0.000231497	0.000428479	hypothetical protein
AAEL001249	404.5	90.5	210.837	2.50508	1.32486	0.221505	5.98115	2.22e-09	5.75e-09	hypothetical protein	Protein of unknown function with TPD sequence-motif
AAEL001250	1123.5	433.5	706.9	1.45508	0.541103	0.135498	3.99344	6.51e-05	0.000126233	hypothetical protein	Transmembrane protein 161A/B
AAEL001251	60.5	79.5	75.3578	0.430228	-1.21683	0.33271	-3.65732	0.000254864	0.000469791	nsfl1 cofactor P47	Ubiquitin-related domain
AAEL001252	662	618.5	657.642	0.601625	-0.733064	0.137065	-5.3483	8.88e-08	2.11e-07	rap1 gtpase-gdp dissociation stimulator	Armadillo
AAEL001254	4732	2620.5	3504.75	1.01478	0.0211643	0.0959772	0.220514	0.825471	0.859628	hypothetical protein
AAEL001255	511.5	339.5	416.102	0.846718	-0.240047	0.160691	-1.49384	0.135216	0.180622	hypothetical protein	G protein pathway suppressor 2
AAEL001256	3.5	13	9.90914	0.169422	-2.56131	0.916861	-2.79356	0.00521307	0.00850435	hypothetical protein
AAEL001257	952.5	7790.5	5528.08	0.0687967	-3.86152	0.096455	-40.0344	0	0	sugar transporter	Sugar transporter, conserved site
AAEL001258	0	0	0	NA	NA	NA	NA	NA	NA	hypothetical protein
AAEL001259	67	253	193.307	0.149607	-2.74075	0.24285	-11.2858	1.54e-29	8.15e-29	hypothetical protein	Rhabdovirus nucleocapsid, N-terminal
AAEL001260	406	79.5	204.281	2.8569	1.51445	0.225421	6.71831	1.84e-11	5.28e-11	hypothetical protein	Mediator complex, subunit Med20
AAEL001261	479	211.5	319.172	1.27254	0.347711	0.182649	1.90371	0.056948	0.081257	hypothetical protein
AAEL001262	5	4	4.5376	0.72461	-0.464723	1.17032	-0.39709	0.691301	0.747634	hypothetical protein	SH3 domain
AAEL001263	0.5	0	0.18808	1.1742	0.231673	1.8963	0.122171	0.902763	NA	hypothetical protein
AAEL001264	2196	1636.5	1906.1	0.753792	-0.407761	0.105432	-3.86753	0.000109944	0.00020928	hypothetical protein	Uncharacterised protein family SERF
AAEL001265	5	1.5	2.85398	1.70541	0.770117	1.41004	0.546165	0.584953	0.655469	hypothetical protein
AAEL001266	320.5	299.5	318.424	0.601455	-0.733472	0.179918	-4.07669	4.57e-05	8.98e-05	nsfl1 cofactor P47	Ubiquitin-related domain
AAEL001267	59.5	277.5	206.344	0.121545	-3.04044	0.239809	-12.6786	7.77e-37	4.92e-36	hypothetical protein	Rhabdovirus nucleocapsid, C-terminal
AAEL001268	1.5	1	1.21012	0.89873	-0.15404	1.79612	-0.0857628	0.931655	0.945067	hypothetical protein	Ion transport domain
AAEL001269	1439.5	7511	5522.19	0.10808	-3.20982	0.124107	-25.8634	1.72e-147	5.09e-146	anion exchange protein 2, slc4a2	Bicarbonate transporter, C-terminal
AAEL001270	874	339	550.891	1.44708	0.53314	0.151825	3.51154	0.000445524	0.000804498	hypothetical protein	Domain of unknown function DUF23
AAEL001271	175	131	152.466	0.75099	-0.413134	0.250393	-1.64995	0.0989538	0.135988	hypothetical protein
AAEL001272	0.5	0	0.184961	1.1742	0.231673	1.8963	0.122171	0.902763	NA	hypothetical protein	Neurotransmitter-gated ion-channel
AAEL001273	2984	3626	3519.05	0.462582	-1.11222	0.101995	-10.9046	1.1e-27	5.53e-27	Sec24B protein, putative	Gelsolin-like domain
AAEL001274	893.5	14	342.543	34.9864	5.12872	0.314298	16.318	7.35e-60	7.34e-59	hypothetical protein
AAEL001275	2596.5	3933.5	3581.24	0.370762	-1.43143	0.102395	-13.9796	2.08e-44	1.55e-43	ef-hand protein nucb1	EF-hand domain
AAEL001276	17.5	29.5	26.1184	0.340874	-1.55269	0.552138	-2.81214	0.00492127	0.00804251	hypothetical protein	Quinonprotein alcohol dehydrogenase-like superfamily
AAEL001277	611	445	523.041	0.77199	-0.373345	0.150725	-2.477	0.013249	0.0205793	arf gtpase-activating protein	Arf GTPase activating protein
AAEL001278	5	3	3.82748	0.952433	-0.0703108	1.27475	-0.0551568	0.956014	0.964618	hypothetical protein
AAEL001279	1976.5	1230	1554.03	0.90284	-0.147458	0.109358	-1.3484	0.177528	0.231459	hypothetical protein	Zinc finger, C2H2-like
AAEL001280	71	34.5	49.4819	1.15306	0.205466	0.412056	0.498636	0.618036	0.687543	28S ribosomal protein S15, mitochondrial precursor	S15/NS1, RNA-binding
AAEL001281	11	5	7.44324	1.21607	0.282229	0.963555	0.292903	0.769596	0.810857	hypothetical protein
AAEL001283	235	364	329.158	0.36345	-1.46017	0.184004	-7.93553	2.1e-15	7.11e-15	WD-repeat protein 47	WD40-repeat-containing domain
AAEL001284	12.5	11.5	12.2104	0.628116	-0.670896	0.804106	-0.834338	0.404091	0.478111	hypothetical protein
AAEL001285	0	0.5	0.324499	0.549749	-0.863155	1.8963	-0.455179	0.648981	0.708545	hypothetical protein
AAEL001286	0.5	0	0.18808	1.1742	0.231673	1.8963	0.122171	0.902763	NA	hypothetical protein
AAEL001287	80	0	29.8869	118.484	6.88855	1.32251	5.20869	1.9e-07	4.41e-07	hypothetical protein	Haemolymph juvenile hormone binding
AAEL001288	142	494.5	381.572	0.161841	-2.62735	0.178871	-14.6885	7.64e-49	6.2e-48	cytochrome P450	Cytochrome P450, E-class, group I
AAEL001289	150	76	106.724	1.10547	0.144663	0.311834	0.463912	0.642711	0.708545	permease, putative	Sugar transporter, conserved site
AAEL001290	2	27.5	18.9693	0.0486765	-4.36063	0.873711	-4.99093	6.01e-07	1.35e-06	hypothetical protein
AAEL001292	0.5	0	0.18808	1.1742	0.231673	1.8963	0.122171	0.902763	NA		Cytochrome P450, E-class, group I
AAEL001293	164.5	438	352.12	0.211908	-2.23849	0.184147	-12.156	5.33e-34	3.16e-33	hypothetical protein	CRAL-TRIO domain
AAEL001294	169	432	349.658	0.220676	-2.18	0.18006	-12.1071	9.69e-34	5.7e-33	hypothetical protein	Haemolymph juvenile hormone binding
AAEL001295	445.5	549	530.924	0.45648	-1.13138	0.152255	-7.43081	1.08e-13	3.42e-13	hypothetical protein	Haemolymph juvenile hormone binding
AAEL001296	5533	13074.5	10744.7	0.238002	-2.07095	0.0899565	-23.0217	2.83e-117	6.17e-116	hypothetical protein	KASH domain
AAEL001297	208.5	1468	1052.08	0.0801597	-3.64098	0.145436	-25.0349	2.55e-138	6.95e-137	hypothetical protein	CRAL-TRIO domain
AAEL001298	1.5	0	0.558001	2.25177	1.17106	1.95277	0.59969	0.548713	0.623501	hypothetical protein	Archaeal RpoK/eukaryotic RPB6 RNA polymerase subunit
AAEL001299	51.5	155	122.011	0.188404	-2.4081	0.2908	-8.28093	1.22e-16	4.36e-16	hypothetical protein	Sterol-sensing domain
AAEL001300	1015	375	627.632	1.52044	0.604488	0.142055	4.25531	2.09e-05	4.21e-05	hypothetical protein	Zinc finger, C2H2, APLF-like
AAEL001301	4	270	180.395	0.0091438	-6.77299	0.526695	-12.8594	7.62e-38	4.93e-37	hypothetical protein	CRAL-TRIO domain
AAEL001302	0	0	0	NA	NA	NA	NA	NA	NA	expressed protein (HR39)
AAEL001303	1	0.5	0.712821	1.06132	0.0858598	1.92354	0.0446363	0.964397	0.970779	Odorant receptor 13a, putative	Olfactory receptor, Drosophila
AAEL001304	716.5	504.5	601.833	0.798751	-0.324182	0.143345	-2.26156	0.0237247	0.0357041	nuclear hormone receptor ftz-f1 beta	Nuclear hormone receptor family 5
AAEL001305	85	36	55.5713	1.32701	0.408176	0.399101	1.02274	0.306431	0.377158	hypothetical protein	Haemolymph juvenile hormone binding
AAEL001306	547.5	8.5	210.038	34.8513	5.12314	0.395434	12.9558	2.18e-38	1.43e-37	hypothetical protein	Haemolymph juvenile hormone binding
AAEL001307	24	177	126.457	0.0776536	-3.6868	0.325767	-11.3173	1.08e-29	5.71e-29	SEC14, putative	CRAL-TRIO domain
AAEL001308	742	39.5	303.012	10.4653	3.38754	0.232177	14.5903	3.24e-48	2.59e-47	CRAL/TRIO domain-containing protein	CRAL-TRIO domain
AAEL001309	2.5	9	6.91579	0.182821	-2.4515	1.07695	-2.27634	0.0228256	0.034407	hypothetical protein	Haemolymph juvenile hormone binding
AAEL001310	0	0	0	NA	NA	NA	NA	NA	NA	Odorant receptor 92a, putative	Olfactory receptor, Drosophila
AAEL001312	405	259.5	323.249	0.877408	-0.18868	0.176352	-1.06991	0.284661	0.353539	cytochrome P450	Cytochrome P450, E-class, group I
AAEL001313	183.5	44.5	98.0721	2.30398	1.20413	0.308413	3.90427	9.45e-05	0.000181017	hypothetical protein
AAEL001314	629.5	361	474.34	0.980816	-0.0279454	0.156988	-0.17801	0.858715	0.882327	hypothetical protein	Myeloma-overexpressed 2-like
AAEL001315	1576	139	680.039	6.34449	2.6655	0.158146	16.8547	9.68e-64	1.04e-62	hypothetical protein	Zinc finger, AD-type
AAEL001316	23	40	35.1483	0.329235	-1.60281	0.488204	-3.28307	0.00102681	0.00179248	hypothetical protein	Haemolymph juvenile hormone binding
AAEL001317	1483.5	543	913.377	1.53452	0.617783	0.130748	4.72499	2.3e-06	4.99e-06	DEAD box ATP-dependent RNA helicase	RNA helicase, DEAD-box type, Q motif
AAEL001318	3.5	309.5	206.716	0.00706003	-7.14611	0.546638	-13.0728	4.71e-39	3.14e-38	CRAL/TRIO domain-containing protein	CRAL-TRIO domain
AAEL001319	15	33.5	27.8566	0.258438	-1.95211	0.546358	-3.57295	0.000352984	0.00064265	hypothetical protein
AAEL001320	61	120	102.448	0.287734	-1.79719	0.2965	-6.06135	1.35e-09	3.55e-09	cytochrome P450	Cytochrome P450, E-class, group I
AAEL001321	3424.5	567	1653.42	3.38878	1.76077	0.114944	15.3185	5.76e-53	5.09e-52	Transcription factor dp	Winged helix-turn-helix DNA-binding domain
AAEL001322	2412	455.5	1201.19	2.96695	1.56898	0.145112	10.8122	3.01e-27	1.5e-26	hypothetical protein	Armadillo-type fold
AAEL001323	179.5	27.5	85.2373	3.627	1.85878	0.341655	5.4405	5.31e-08	1.28e-07	hypothetical protein	Haemolymph juvenile hormone binding
AAEL001324	2337.5	422.5	1151.76	3.10228	1.63333	0.134019	12.1873	3.63e-34	2.16e-33	replication factor C large subunit, putative	BRCT domain
AAEL001325	258	41.5	123.783	3.47138	1.79551	0.28608	6.27624	3.47e-10	9.39e-10	hypothetical protein
AAEL001326	204	30	96.0719	3.78368	1.91979	0.326027	5.88845	3.9e-09	9.99e-09	hypothetical protein	Ribonucleoprotein LSM domain
AAEL001327	53	0	19.768	80.7916	6.33613	1.34285	4.71842	2.38e-06	5.15e-06	hypothetical protein	No apical meristem-associated, C-terminal domain
AAEL001328	68.5	22.5	40.4539	1.70163	0.766916	0.454072	1.68897	0.0912246	0.126212	hypothetical protein
AAEL001329	972	789	886.182	0.692613	-0.529879	0.125716	-4.21489	2.5e-05	5.01e-05	mitochondrial carrier protein	Mitochondrial substrate/solute carrier
AAEL001330	1	7.5	5.40862	0.103757	-3.26872	1.27922	-2.55524	0.0106113	0.0166801	zinc metalloproteinase	Peptidase, metallopeptidase
AAEL001331	647	879	825.68	0.413879	-1.27272	0.139161	-9.14562	5.93e-20	2.37e-19	mannose-1-phosphate guanyltransferase	Bacterial transferase hexapeptide repeat
AAEL001332	645	336	463.446	1.07845	0.108965	0.157806	0.690497	0.489882	0.565334	hypothetical protein	Armadillo-like helical
AAEL001333	4	0	1.48904	5.82203	2.54152	1.79951	1.41234	0.157849	0.208297	protein arginine n-methyltransferase 1, putative	Methyltransferase domain
AAEL001334	425	364	400.061	0.656636	-0.606835	0.162925	-3.72463	0.0001956	0.000364729	geranylgeranyl transferase type ii beta subunit	Prenyltransferase/squalene oxidase
AAEL001335	0.5	0.5	0.509459	0.757352	-0.400964	1.9532	-0.205286	0.837349	0.865324	hypothetical protein
AAEL001336	1353.5	3461	2803.85	0.219954	-2.18473	0.105171	-20.7732	7.57e-96	1.28e-94	charged multivesicular body protein 2a	Snf7 family
AAEL001338	63.5	50	56.8764	0.716768	-0.480421	0.379816	-1.26488	0.205915	0.264348	helix-loop-helix transcription factor	MiT/TFE transcription factors, N-terminal
AAEL001339	2387	690	1348.78	1.94007	0.956106	0.119853	7.97733	1.5e-15	5.1e-15	hypothetical protein	RNA polymerase II-associated, Paf1
AAEL001340	35.5	43	41.8481	0.467584	-1.0967	0.439007	-2.49815	0.0124845	0.0194592	hypothetical protein
AAEL001341	1215.5	983	1106.23	0.694867	-0.525192	0.11841	-4.43538	9.19e-06	1.91e-05	hypothetical protein	Anaphase-promoting complex subunit 15
AAEL001342	0.5	0	0.184961	1.1742	0.231673	1.8963	0.122171	0.902763	NA	hypothetical protein	Olfactory receptor, Drosophila
AAEL001343	153.5	28.5	76.0631	3.01089	1.59019	0.386978	4.10925	3.97e-05	7.84e-05	hypothetical protein	Protein of unknown function DUF4612
AAEL001344	1.5	0	0.554882	2.1015	1.07142	1.95078	0.549224	0.582852	0.65361	pair-rule protein odd-paired	Zinc finger, C2H2-like
AAEL001345	2.5	1	1.57692	1.29565	0.373678	1.71483	0.21791	0.8275	0.860918	hypothetical protein	Bardet-Biedl syndrome 5 protein/sex-determination protein fem-3
AAEL001346	12.5	116	81.6716	0.0624922	-4.00018	0.420598	-9.51069	1.89e-21	7.96e-21	hypothetical protein
AAEL001347	27.5	3	12.2405	4.71577	2.23749	0.870525	2.57028	0.0101617	0.0160141	hypothetical protein	Zinc finger, C2H2-like
AAEL001348	57.5	1	22.15	24.8585	4.63567	0.993241	4.66722	3.05e-06	6.56e-06	hypothetical protein	No apical meristem-associated, C-terminal domain
AAEL001349	45.5	2.5	18.6679	9.11937	3.18893	0.822574	3.87677	0.00010585	0.000201801		Zinc finger, C2H2-like
AAEL001350	985	385	623.031	1.435	0.521055	0.148068	3.51901	0.000433156	0.00078293	hypothetical protein
AAEL001351	274	206	239.168	0.747516	-0.419823	0.201741	-2.081	0.0374339	0.0548462	hypothetical protein
AAEL001352	8885	2152	4740.68	2.31702	1.21227	0.106226	11.4122	3.63e-30	1.95e-29	scaffold attachment factor b	Nucleotide-binding alpha-beta plait domain
AAEL001354	743.5	640.5	703.509	0.652176	-0.616666	0.151861	-4.06072	4.89e-05	9.59e-05	hypothetical protein	Protein of unknown function DUF423
AAEL001355	814.5	5192	3751.36	0.0883578	-3.5005	0.110964	-31.5463	2.01e-218	1.1e-216	hypothetical protein
AAEL001356	509	688	646.194	0.416319	-1.26424	0.142477	-8.87328	7.1e-19	2.73e-18	RNA-binding protein	Nucleotide-binding alpha-beta plait domain
AAEL001357	2881.5	151.5	1174.69	10.6445	3.41204	0.148194	23.0241	2.67e-117	5.84e-116	hypothetical protein	Zinc finger, RING-type, conserved site
AAEL001358	374	208	277.592	1.00998	0.0143238	0.187343	0.0764577	0.939055	0.951518	hypothetical protein
AAEL001359	523.5	81	248.935	3.62016	1.85605	0.213584	8.69005	3.62e-18	1.36e-17	hypothetical protein
AAEL001360	3362.5	1022.5	1933.06	1.84543	0.883955	0.109249	8.09123	5.91e-16	2.05e-15	coronin	Coronin
AAEL001361	2789	693	1499.12	2.2582	1.17517	0.133922	8.77502	1.71e-18	6.48e-18		ARID DNA-binding domain
AAEL001362	257	9	101.862	15.5109	3.95521	0.42217	9.36876	7.34e-21	3.02e-20	hypothetical protein
AAEL001363	750.5	130	366.295	3.24054	1.69623	0.19014	8.92096	4.62e-19	1.79e-18	small nuclear ribonucleoprotein Sm D1, putative	Ribonucleoprotein LSM domain
AAEL001364	4	6.5	5.81762	0.376846	-1.40795	1.07396	-1.31099	0.189861	0.246043	glucosyl/glucuronosyl transferases	UDP-glucuronosyl/UDP-glucosyltransferase
AAEL001365	69	35.5	49.2897	1.09204	0.127023	0.403624	0.314706	0.752985	0.796645	glucosyl/glucuronosyl transferases	UDP-glucuronosyl/UDP-glucosyltransferase
AAEL001366	383.5	112	217.315	1.92248	0.942971	0.215227	4.38128	1.18e-05	2.43e-05	hypothetical protein
AAEL001367	501.5	91	247.148	3.09419	1.62956	0.230016	7.08456	1.39e-12	4.19e-12	type iv inositol 5-phosphatase	Endonuclease/exonuclease/phosphatase
AAEL001368	14.5	7.5	10.3823	1.08683	0.120128	0.846069	0.141983	0.887093	0.907327	kek1	Cysteine-rich flanking region, C-terminal
AAEL001369	190	14.5	80.5984	7.21101	2.8502	0.40044	7.11768	1.1e-12	3.32e-12	hypothetical protein	Coiled-coil domain-containing protein 167
AAEL001370	163	19	73.4359	4.74437	2.24622	0.379432	5.91994	3.22e-09	8.29e-09	muscle-specific tyrosine kinase receptor	Frizzled domain
AAEL001371	697	405	528.199	0.968273	-0.0465139	0.158411	-0.293629	0.769042	0.810388	pre-mrna cleavage factor im, 25kD subunit	Cleavage/polyadenylation specificity factor subunit 5
AAEL001372	5194	1658.5	3037.86	1.75773	0.813717	0.104832	7.76208	8.35e-15	2.77e-14	sentrin/sumo-specific protease senp7	Peptidase C48, SUMO/Sentrin/Ubl1
AAEL001373	14	6.5	9.56018	1.19338	0.255052	0.866448	0.294365	0.768479	0.810294	lim homeobox protein	Homeobox, conserved site
AAEL001374	9	2.5	5.01946	1.88062	0.911205	1.15683	0.787675	0.430887	0.504651		Radial spoke 3
AAEL001375	3964	9813.5	7990.99	0.227434	-2.13648	0.101701	-21.0075	5.6e-98	9.84e-97	Y-box binding protein	Cold-shock conserved site
AAEL001376	156.5	136.5	148.596	0.647418	-0.627231	0.262303	-2.39125	0.0167912	0.0257729	hypothetical protein
AAEL001377	120.5	42.5	73.2083	1.58795	0.667164	0.344282	1.93784	0.0526424	0.0755067	hypothetical protein
AAEL001378	2203.5	1014.5	1495.46	1.22037	0.287324	0.110813	2.59287	0.00951782	0.0150572	spermine synthase	Polyamine biosynthesis domain
AAEL001379	1510	1242.5	1387.28	0.683585	-0.548806	0.115402	-4.75562	1.98e-06	4.31e-06	hypothetical protein	Protein of unknown function DUF2046
AAEL001380	25	1.5	10.3023	7.87765	2.97777	1.02821	2.89607	0.00377866	0.00624906	lim homeobox protein	Homeobox, conserved site
AAEL001381	1184.5	742.5	934.841	0.896673	-0.157346	0.124842	-1.26036	0.207538	0.266246	sphingomyelin synthetase	Sphingomyelin synthase-like domain
AAEL001382	581.5	159.5	323.045	2.04369	1.03117	0.185653	5.55431	2.79e-08	6.84e-08	small nuclear ribonucleoprotein sm d1	U6 snRNA-associated Sm-like protein LSm4/Small nuclear ribonucleoprotein Sm D1/D3
AAEL001383	84.5	66	75.2037	0.722531	-0.468868	0.335847	-1.39608	0.162692	0.214172	hypothetical protein	SH3 domain
AAEL001384	1232.5	428.5	743.532	1.61592	0.692356	0.144964	4.77605	1.79e-06	3.91e-06	triple functional domain, trio	CRAL-TRIO domain
AAEL001385	1552.5	3480	2891.06	0.250828	-1.99523	0.103556	-19.2672	1.01e-82	1.45e-81	hypothetical protein	Domain of unknown function DUF292, eukaryotic
AAEL001386	33	17.5	23.8449	1.06249	0.0874459	0.581744	0.150317	0.880515	0.902095	hypothetical protein
AAEL001387	1332.5	237	654.245	3.14428	1.65273	0.167332	9.87698	5.24e-23	2.31e-22	hypothetical protein	Folliculin-interacting protein family
AAEL001388	1260.5	907.5	1072.66	0.780017	-0.358422	0.124644	-2.87555	0.00403321	0.00665442	hypothetical protein
AAEL001389	2787	1898	2299.46	0.82469	-0.278076	0.106387	-2.61382	0.00895364	0.0142087	hypothetical protein	Zinc finger, DHHC-type, palmitoyltransferase
AAEL001390	12	4	7.15824	1.6213	0.697154	1.00019	0.697024	0.485787	0.560959	hypothetical protein
AAEL001391	66.5	236	181.534	0.159826	-2.64543	0.260695	-10.1476	3.4e-24	1.56e-23	hypothetical protein
AAEL001392	4.5	85	58.26	0.032125	-4.96016	0.575296	-8.62193	6.58e-18	2.45e-17	hypothetical protein
AAEL001393	4553	942	2322.4	2.71389	1.44036	0.112439	12.8101	1.44e-37	9.23e-37	triple functional domain, trio	Guanine-nucleotide dissociation stimulator, CDC24, conserved site
AAEL001394	527	1499.5	1192.5	0.19776	-2.33818	0.122112	-19.1478	1.01e-81	1.42e-80	hypothetical protein	Copper type II ascorbate-dependent monooxygenase, C-terminal
AAEL001395	803.5	198	431.506	2.26996	1.18267	0.178753	6.6162	3.69e-11	1.04e-10	suppression of tumorigenicity	ST7
AAEL001396	2693	4643.5	4088.96	0.326393	-1.61532	0.116595	-13.8541	1.2e-43	8.81e-43	mandelate racemase	Mandelate racemase/muconate lactonizing enzyme/methylaspartate ammonia-lyase
AAEL001397	2002	1194	1538.56	0.94281	-0.0849614	0.11349	-0.748627	0.454082	0.528845	ribonuclease	DIS3-like exonuclease 2
AAEL001398	4637	209	1867.61	12.407	3.63309	0.136364	26.6425	2.19e-156	7.19e-155	guanine nucleotide exchange factor	Dbl homology (DH) domain
AAEL001399	1727	220	789.722	4.40092	2.13781	0.149034	14.3444	1.15e-46	8.98e-46	hypothetical protein	Protein of unknown function DUF3639
AAEL001400	189.5	52.5	105.563	2.02062	1.0148	0.292771	3.46618	0.0005279	0.000946893	DNA-directed RNA polymerases III 12.5 kDa polypeptide, putative	DNA-directed RNA polymerase M, 15kDa subunit, conserved site
AAEL001401	681.5	28.5	273.5	13.2546	3.72842	0.273171	13.6487	2.06e-42	1.47e-41	hypothetical protein	Leucine-rich repeat
AAEL001402	985	19	380.445	28.5726	4.83656	0.28881	16.7465	6.01e-63	6.33e-62	hypothetical protein	Leucine-rich repeat, typical subtype
AAEL001403	81	98	95.1999	0.467376	-1.09734	0.30394	-3.6104	0.000305725	0.000559431	hypothetical protein
AAEL001404	46.5	8	22.6038	3.17312	1.6659	0.636234	2.61838	0.00883489	0.0140297	hypothetical protein
AAEL001405	838.5	565.5	687.929	0.834176	-0.261576	0.139091	-1.88061	0.0600248	0.0854495	clathrin coat assembly protein	Adaptor protein complex, sigma subunit
AAEL001406	2209	1078.5	1539.07	1.15053	0.202295	0.120739	1.67547	0.0938417	0.129538	hypothetical protein	Peptidase M14, carboxypeptidase A
AAEL001407	648.5	61	282.179	5.94175	2.57089	0.220645	11.6517	2.25e-31	1.25e-30	cdk4/6	Protein kinase-like domain
AAEL001408	13	7	9.49916	1.03597	0.0509802	0.88308	0.05773	0.953964	0.963798	hypothetical protein
AAEL001409	595.5	323.5	436.978	1.03397	0.0481992	0.157578	0.305874	0.7597	0.802602	hypothetical protein
AAEL001410	1109	231.5	567.034	2.68857	1.42684	0.15439	9.2418	2.42e-20	9.8e-20	snf2 histone linker phd ring helicase	SNF2-related
AAEL001411	9507	18313.5	15699.9	0.291874	-1.77658	0.0894527	-19.8606	8.93e-88	1.36e-86	myosin heavy chain, nonmuscle or smooth muscle	Myosin-like IQ motif-containing domain
AAEL001412	398	126.5	232.276	1.76695	0.821265	0.208726	3.93466	8.33e-05	0.000160219	hypothetical protein	YrdC-like domain
AAEL001413	112	48	73.6173	1.30985	0.389402	0.338057	1.15188	0.249369	0.314192	hypothetical protein	Poly(ADP-ribose) polymerase, catalytic domain
AAEL001414	1063	35.5	420.449	16.653	4.05771	0.234785	17.2826	6.36e-67	7.25e-66	hypothetical protein	Leucine-rich repeat, typical subtype
AAEL001415	9	10	10.0429	0.520311	-0.942553	0.854831	-1.10262	0.270193	0.336785	hypothetical protein
AAEL001416	1908.5	1007.5	1380.25	1.06405	0.0895682	0.11802	0.758923	0.447899	0.522219	hypothetical protein	Inner nuclear membrane protein MAN1
AAEL001417	47.5	1.5	18.6945	14.9217	3.89934	0.925141	4.21486	2.5e-05	5.01e-05	hypothetical protein	Leucine-rich repeat, typical subtype
AAEL001418	0	9.5	6.27245	0.023875	-5.38835	1.48522	-3.62798	0.000285653	0.000524127	hypothetical protein	Insect allergen-related
AAEL001419	187.5	474	384.883	0.222844	-2.16589	0.174186	-12.4343	1.7e-35	1.05e-34	nocturnin	Endonuclease/exonuclease/phosphatase
AAEL001420	3334	41	1272.14	43.7141	5.45003	0.397807	13.7002	1.01e-42	7.28e-42	hypothetical protein	Leucine-rich repeat, typical subtype
AAEL001421	9628	12319	11767.7	0.439471	-1.18616	0.0878855	-13.4966	1.64e-41	1.15e-40	high density lipoprotien binding protein / vigilin	K Homology domain
AAEL001422	1040	669.5	832.473	0.87312	-0.195748	0.128605	-1.52209	0.127987	0.171696	proteasome inhibitor	Fbxo7/PI31 domain
AAEL001423	1185.5	2226	1920.26	0.299374	-1.73998	0.107792	-16.1421	1.29e-58	1.26e-57	acid phosphatase-1	Histidine phosphatase superfamily
AAEL001424	675	412.5	525.715	0.920201	-0.119979	0.15368	-0.780707	0.434975	0.508955	mitochondrial inner membrane protease subunit	Peptidase S26A, signal peptidase I
AAEL001425	595	56.5	259.482	5.8774	2.55518	0.223289	11.4434	2.54e-30	1.37e-29	hypothetical protein	Zinc finger, MIZ-type
AAEL001426	607.5	174	342.402	1.95727	0.968839	0.181734	5.33108	9.76e-08	2.31e-07	poly(a)-specific ribonuclease (deadenylation nuclease)	Poly(A)-specific ribonuclease, RNA-binding
AAEL001427	550	2476	1848.97	0.125177	-2.99796	0.125417	-23.904	2.79e-126	6.7e-125	short-chain dehydrogenase	Short-chain dehydrogenase/reductase SDR
AAEL001428	5.5	2	3.3388	1.45543	0.541448	1.42519	0.379913	0.70401	0.759269	transcription factor Hairy, putative	Myc-type, basic helix-loop-helix (bHLH) domain
AAEL001429	12	0.5	4.82562	8.58811	3.10234	1.41689	2.18954	0.0285578	0.042485	amino acid transporter	Amino acid transporter, transmembrane
AAEL001430	3	0.5	1.44954	2.23115	1.15779	1.81978	0.636225	0.52463	0.601307	hypothetical protein
AAEL001431	1139.5	572	804.41	1.11877	0.161909	0.137701	1.1758	0.239675	0.303215
AAEL001432	11163	15404.5	14395.8	0.407166	-1.29631	0.0872458	-14.8581	6.16e-50	5.15e-49	protein disulfide isomerase	Thioredoxin domain
AAEL001433	280	15.5	114.853	9.89171	3.30622	0.374316	8.8327	1.02e-18	3.91e-18	fgf receptor activating protein	Frag1/DRAM/Sfk1
AAEL001434	560	239	367.73	1.31514	0.395213	0.170076	2.32375	0.0201391	0.0305817	coronin	Coronin
AAEL001435	10	67.5	48.4761	0.0868271	-3.52571	0.491475	-7.17373	7.3e-13	2.22e-12	Sptzle 2 (Spz2)	Cystine-knot cytokine
AAEL001436	1351.5	96.5	567.399	7.74611	2.95347	0.38106	7.75067	9.14e-15	3.03e-14	hypothetical protein
AAEL001437	9.5	29	22.6963	0.193229	-2.37162	0.630846	-3.75942	0.000170307	0.000319417	hypothetical protein	SMAD domain, Dwarfin-type
AAEL001438	167	148.5	161.07	0.631842	-0.662364	0.239096	-2.77029	0.00560063	0.00910049	hypothetical protein	Ankyrin repeat-containing domain
AAEL001439	48	10.5	24.8448	2.50224	1.32322	0.604475	2.18904	0.0285941	0.0425347	mitochondrial ribosomal protein, L22, putative	Ribosomal protein L22, bacterial/chloroplast-type
AAEL001440	11010.5	2327.5	5646.96	2.65696	1.40977	0.115462	12.2098	2.76e-34	1.64e-33		Myb-like domain
AAEL001442	1791	16.5	678.16	59.4818	5.89438	0.294946	19.9846	7.5e-89	1.15e-87	map-kinase activating death domain protein (madd)/denn/aex-3(c.elegans)	uDENN domain
AAEL001443	0	0	0	NA	NA	NA	NA	NA	NA	hypothetical protein
AAEL001444	52.5	0.5	19.892	36.6052	5.19398	1.16818	4.44619	8.74e-06	1.82e-05	hypothetical protein	PTHB1, N-terminal domain
AAEL001446	1055.5	3260.5	2557.75	0.182159	-2.45673	0.103053	-23.8395	1.3e-125	3.09e-124	testis-specific protein pbs13 (t-complex 11 )	T-complex 11
AAEL001447	2129	2058	2160.47	0.581305	-0.782633	0.103492	-7.56225	3.96e-14	1.28e-13	hypothetical protein	P53-induced protein
AAEL001448	2510	1145.5	1697.06	1.22963	0.298224	0.112802	2.64378	0.00819851	0.0130805	hypothetical protein	EF-hand domain
AAEL001449	249.5	66	136.925	2.11218	1.07873	0.267811	4.02797	5.63e-05	0.000109804	hypothetical protein	Zinc finger, AD-type
AAEL001451	250	149.5	192.675	0.938528	-0.091529	0.220165	-0.415729	0.677608	0.735135	DNA repair protein Rad62, putative	Nse4/EID family
AAEL001452	0	0	0	NA	NA	NA	NA	NA	NA	hypothetical protein	Protein of unknown function DUF4464
AAEL001453	2	1	1.4194	1.06642	0.0927768	1.80252	0.0514707	0.95895	0.967252	hypothetical protein	Ribosomal protein L18a/LX
AAEL001455	289.5	98	173.168	1.65338	0.72542	0.237801	3.05054	0.00228431	0.00386412		Zinc finger, AD-type
AAEL001456	2	0	0.746081	2.92215	1.54703	1.93055	0.80134	0.422935	0.497147	hypothetical protein	Zinc finger, AD-type
AAEL001457	3	7.5	6.01093	0.263676	-1.92316	1.17459	-1.6373	0.101567	0.139166	guanylatte cyclase alpha 1 subunit	NO signalling/Golgi transport ligand-binding domain
AAEL001458	82.5	0	30.7867	122.22	6.93334	1.31844	5.25876	1.45e-07	3.39e-07	heparan sulfate sulfotransferase	Sulfotransferase domain
AAEL001459	84	96	95.0597	0.493274	-1.01954	0.303019	-3.36461	0.000766528	0.00135407	deltex, putative	WWE domain
AAEL001460	0	0	0	NA	NA	NA	NA	NA	NA	hypothetical protein
AAEL001461	6	0.5	2.58114	4.39205	2.13489	1.58421	1.34761	0.177785	0.231733	oxidoreductase	Short-chain dehydrogenase/reductase, conserved site
AAEL001463	45	4	19.4137	5.91549	2.5645	0.7612	3.36902	0.000754356	0.00133289	hypothetical protein	Intraflagellar transport protein 20
AAEL001464	258.5	271.5	276.739	0.535202	-0.901846	0.192372	-4.68804	2.76e-06	5.95e-06	hypothetical protein	YhhN-like
AAEL001465	109	79	93.1544	0.775547	-0.366713	0.300201	-1.22156	0.221874	0.282969	protein-l-isoaspartate o-methyltransferase	Protein-L-isoaspartate(D-aspartate) O-methyltransferase
AAEL001466	160	162	167.333	0.555432	-0.848317	0.233624	-3.63112	0.000282198	0.000518238	hypothetical protein	Nose resistant-to-fluoxetine protein, N-terminal
AAEL001467	625.5	562	606.525	0.626127	-0.675474	0.14661	-4.60727	4.08e-06	8.68e-06	sdk-P1	Immunoglobulin-like domain
AAEL001469	3	0	1.116	4.31734	2.11014	1.86547	1.13116	0.257989	0.322934	kek1	Cysteine-rich flanking region, C-terminal
AAEL001470	706	177	381.184	2.22786	1.15566	0.198501	5.82191	5.82e-09	1.48e-08	poly(adp-ribose) glycohydrolase	Poly(ADP-ribose) glycohydrolase
AAEL001471	2698	6076	5039.42	0.249805	-2.00113	0.0948143	-21.1058	7.04e-99	1.26e-97	hypothetical protein	Ubiquitin-associated/translation elongation factor EF1B, N-terminal, eukaryote
AAEL001472	1082	148.5	502.069	4.08338	2.02976	0.163628	12.4047	2.46e-35	1.51e-34	phosphatidyltransferase	CDP-alcohol phosphatidyltransferase
AAEL001473	1829.5	855	1249.72	1.20117	0.26444	0.12426	2.12812	0.0333272	0.0491113	dynamin-associated protein	EPS15 homology (EH)
AAEL001474	1	0	0.369921	1.56834	0.649242	1.90507	0.340798	0.733256	0.779282	hypothetical protein	Gonadotropin, beta subunit
AAEL001475	44.5	121	96.8418	0.208827	-2.25962	0.314394	-7.18722	6.61e-13	2.02e-12	hypothetical protein	Insulin receptor substrate-1, PTB
AAEL001476	1736.5	6562.5	5000.4	0.148974	-2.74687	0.0987293	-27.8223	2.33e-170	8.65e-169	hypothetical protein	PTB/PI domain
AAEL001477	187	850.5	633.708	0.12406	-3.01089	0.155415	-19.3732	1.3e-83	1.88e-82	laminin alpha-1, 2 chain	EGF-like, laminin
AAEL001478	395.5	213	288.906	1.04377	0.0618006	0.185488	0.333179	0.738999	0.784259		Beta-glucosidase, GBA2 type, N-terminal
AAEL001479	2955.5	2204.5	2566.33	0.753481	-0.408357	0.100845	-4.04935	5.14e-05	0.000100557	protoheme ix farnesyltransferase	Protohaem IX farnesyltransferase
AAEL001480	1464.5	1537	1566.45	0.53572	-0.900448	0.109453	-8.22678	1.92e-16	6.79e-16	phosphoglucomutase	Alpha-D-phosphohexomutase, conserved site
AAEL001481	56	276	203.797	0.115129	-3.11867	0.244213	-12.7703	2.4e-37	1.53e-36	hypothetical protein
AAEL001482	1266	126	555.548	5.62246	2.4912	0.171788	14.5016	1.18e-47	9.38e-47	hypothetical protein	Cyclic nucleotide-binding domain
AAEL001483	5.5	1.5	3.05422	1.84183	0.881138	1.38538	0.636027	0.524759	0.601361	hypothetical protein	START domain
AAEL001484	10780.5	7757.5	9167.4	0.781344	-0.355971	0.0912017	-3.90311	9.5e-05	0.00018177	chromosome region maintenance protein 1/exportin	Exportin-1/Importin-beta-like
AAEL001485	69	3	27.7361	11.7986	3.56055	0.724131	4.91699	8.79e-07	1.96e-06	hypothetical protein	Destabilase
AAEL001486	0	0	0	NA	NA	NA	NA	NA	NA	hypothetical protein
AAEL001487	0	0	0	NA	NA	NA	NA	NA	NA	hypothetical protein	Pheromone/general odorant binding protein
AAEL001488	1376.5	610.5	918.466	1.26853	0.343153	0.135333	2.53563	0.0112246	0.0175862	ribosomal protein L15	Ribosomal protein L23/L15e core domain
AAEL001490	113	131.5	129.735	0.483838	-1.04741	0.272875	-3.83841	0.000123833	0.000234423	acylphosphatase, putative	Acylphosphatase-like domain
AAEL001491	112	8	47.1347	7.57096	2.92048	0.511804	5.70624	1.15e-08	2.89e-08	hypothetical protein	Dynein family light intermediate chain
AAEL001492	1099	464.5	718.095	1.32934	0.410715	0.135258	3.03653	0.00239321	0.00403816	cgmp-dependent 3,5-cyclic phosphodiesterase	3'5'-cyclic nucleotide phosphodiesterase
AAEL001493	15	1	6.25988	6.60757	2.72412	1.21593	2.24036	0.0250675	0.0376139	hypothetical protein	Laminin, N-terminal
AAEL001494	19	690.5	464.93	0.0158048	-5.9835	0.276798	-21.6168	1.25e-103	2.37e-102	hypothetical protein	FAS1 domain
AAEL001495	10863.5	984.5	4706.19	6.19032	2.63001	0.097455	26.9869	2.1e-160	7.17e-159	hypothetical protein	Protein of unknown function DUF389
AAEL001496	539	173.5	316.337	1.74222	0.800924	0.181761	4.40647	1.05e-05	2.17e-05	transcription elongation factor s-ii	Transcription elongation factor S-IIM
AAEL001497	1206.5	1197.5	1244.66	0.566154	-0.820734	0.123817	-6.6286	3.39e-11	9.61e-11		Vps54-like
AAEL001498	84.5	800.5	563.198	0.0596589	-4.06712	0.178655	-22.7652	1.02e-114	2.18e-113	hypothetical protein
AAEL001500	49.5	12	26.4409	2.2669	1.18072	0.572731	2.06156	0.0392492	0.0573866	insulinprotein enhancer protein isl	Homeobox, conserved site
AAEL001501	1476.5	2411	2151.89	0.344453	-1.53762	0.108549	-14.1652	1.5e-45	1.14e-44	anamorsin, putative	S-adenosyl-L-methionine-dependent methyltransferase
AAEL001502	105.5	126.5	123.426	0.469714	-1.09015	0.266929	-4.08402	4.43e-05	8.71e-05	hypothetical protein
AAEL001503	6694	11160.5	9892.11	0.339949	-1.55661	0.266922	-5.83169	5.49e-09	1.39e-08	sodium/hydrogen exchanger 3 (nhe3)	Cation/H+ exchanger, CPA1 family
AAEL001504	114.5	997.5	704.066	0.0648979	-3.94568	0.164872	-23.9319	1.43e-126	3.45e-125	Dual specificity tyrosine-phosphorylation-regulated kinase	Protein kinase-like domain
AAEL001505	479.5	678	629.456	0.397354	-1.3315	0.144907	-9.18865	3.98e-20	1.6e-19	hypothetical protein	Rab-GTPase-TBC domain
AAEL001506	1628	183	728.485	4.98562	2.31777	0.149213	15.5334	2.06e-54	1.86e-53	U3 small nucleolar ribonucleoprotein protein mpp10	U3 small nucleolar ribonucleoprotein complex, subunit Mpp10
AAEL001507	1367.5	983	1163.39	0.781112	-0.356399	0.119457	-2.98349	0.00284982	0.00476893	hypothetical protein	Hid-1
AAEL001508	76.5	107	99.4816	0.403776	-1.30837	0.305701	-4.27991	1.87e-05	3.79e-05	hypothetical protein	Farnesoic acid O-methyl transferase
AAEL001509	1607	3314	2800.51	0.272747	-1.87437	0.105547	-17.7587	1.48e-70	1.78e-69	hypothetical protein	Dbl homology (DH) domain
AAEL001510	0.5	0.5	0.524741	0.755101	-0.405258	1.95364	-0.207437	0.835669	0.865255	Odorant receptor 94b, putative	Olfactory receptor, Drosophila
AAEL001511	4324.5	245	1776.05	9.90551	3.30823	0.128826	25.6798	1.96e-145	5.65e-144	hypothetical protein
AAEL001512	149.5	29	75.0336	2.87772	1.52493	0.370539	4.11543	3.86e-05	7.65e-05	hypothetical protein
AAEL001513	15	27	23.5558	0.32074	-1.64052	0.589349	-2.78362	0.00537559	0.00875693	wd-repeat protein	Tetratricopeptide-like helical domain
AAEL001514	1	418.5	278.336	0.00193869	-9.0107	0.829403	-10.8641	1.71e-27	8.58e-27	hypothetical protein	Chitin binding domain
AAEL001515	1212.5	415	728.292	1.63887	0.712703	0.139243	5.1184	3.08e-07	7.06e-07	Bcl-2 associated protein, putative	Blc2 family
AAEL001516	1651.5	2004	1945.05	0.463749	-1.10859	0.109225	-10.1496	3.33e-24	1.53e-23	vesicle associated protein, putative	WD40-repeat-containing domain
AAEL001517	83.5	10	37.7995	4.56467	2.19051	0.514569	4.25698	2.07e-05	4.18e-05	carboxylesterase	Carboxylesterase type B, conserved site
AAEL001518	548.5	282	391.943	1.09171	0.126587	0.165807	0.763461	0.445188	0.519509
AAEL001519	447.5	2762	2001.14	0.0913608	-3.45228	0.134096	-25.7448	3.68e-146	1.07e-144	hypothetical protein	Dbl homology (DH) domain
AAEL001520	2277	516.5	1191.15	2.47651	1.30831	0.133755	9.78134	1.35e-22	5.9e-22	hypothetical protein	Glucocorticoid-induced transcript 1/FAM117
AAEL001521	43	12.5	24.2939	1.91073	0.934121	0.585142	1.5964	0.1104	0.150266	death executioner Bcl-2, putative	Blc2 family
AAEL001522	6	1.5	3.23606	1.98608	0.989921	1.37141	0.721826	0.470402	0.545405	hypothetical protein
AAEL001523	162	252	227.697	0.362541	-1.46378	0.209374	-6.99123	2.72e-12	8.1e-12	secretory Phospholipase A2, putative	Phospholipase A2 domain
AAEL001524	35.5	11	20.5391	1.78373	0.834896	0.621219	1.34396	0.17896	0.2331	rab23	Small GTPase superfamily
AAEL001525	926	589	735.961	0.884188	-0.177576	0.135711	-1.30849	0.190708	0.247011	hypothetical protein	VHS
AAEL001526	2203	524.5	1168.34	2.3614	1.23964	0.147594	8.399	4.5e-17	1.63e-16	zinc finger protein	Zinc finger, C2H2-like
AAEL001527	26.5	18.5	22.1259	0.811323	-0.301651	0.589101	-0.512054	0.608614	0.678591	hypothetical protein	Zinc finger, CCCH-type
AAEL001528	77.5	112.5	103.636	0.38878	-1.36298	0.290146	-4.69754	2.63e-06	5.69e-06	hypothetical protein	Phospholipase A2, active site
AAEL001529	3.5	2.5	2.97242	0.810831	-0.302527	1.36488	-0.221651	0.824586	0.859007	hypothetical protein
AAEL001530	343	62	169.178	3.09135	1.62824	0.24682	6.59684	4.2e-11	1.19e-10		Dbl homology (DH) domain
AAEL001531	13.5	20.5	18.629	0.380406	-1.39439	0.668269	-2.08657	0.0369272	0.0541307	hypothetical protein	Zinc finger, CCCH-type
AAEL001532	643	7769.5	5397.93	0.0466192	-4.42293	0.104164	-42.4614	0	0	fad nad binding oxidoreductases	Yippee/Mis18
AAEL001533	4.5	152	102.657	0.0179809	-5.79739	0.530441	-10.9294	8.34e-28	4.22e-27	glucosyl/glucuronosyl transferases	UDP-glucuronosyl/UDP-glucosyltransferase
AAEL001534	0	0	0	NA	NA	NA	NA	NA	NA	hypothetical protein	Zinc finger, PHD-type
AAEL001535	14	1.5	6.22974	4.44197	2.1512	1.15126	1.86856	0.0616836	0.0876928	hypothetical protein
AAEL001536	32.5	38.5	37.695	0.478378	-1.06378	0.475573	-2.23683	0.0252972	0.0379317	homeobox protein abdominal-A, putative
AAEL001537	5	0.5	2.18346	3.72229	1.89619	1.64114	1.15541	0.247922	0.312526	bax inhibitor	Bax inhibitor 1-related
AAEL001538	45.5	94	79.53	0.274041	-1.86754	0.338597	-5.51551	3.48e-08	8.48e-08	hypothetical protein
AAEL001539	846	667.5	758.933	0.712277	-0.489489	0.131822	-3.71326	0.000204608	0.000380471	hypothetical protein
AAEL001540	3203.5	416	1470.32	4.31873	2.11061	0.126246	16.7183	9.65e-63	1.01e-61	ubiquitin specific protease	Ubiquitin specific protease domain
AAEL001541	226.5	136.5	174.994	0.934036	-0.0984505	0.231411	-0.425436	0.670519	0.728512	component of oligomeric golgi complex	Conserved oligomeric Golgi complex subunit 6
AAEL001542	32	3.5	14.2453	4.76602	2.25279	0.814494	2.76587	0.00567708	0.0092156	voltage and ligand gated potassium channel	RmlC-like jelly roll fold
AAEL001543	148.5	98.5	120.803	0.847268	-0.23911	0.266245	-0.89808	0.369143	0.443391	hypothetical protein	SecA DEAD-like, N-terminal
AAEL001544	78	36.5	53.3881	1.19799	0.260615	0.393776	0.661835	0.508077	0.58419	hypothetical protein
AAEL001545	140.5	60.5	92.7571	1.29911	0.377526	0.314224	1.20145	0.229575	0.291735	hypothetical protein	Zinc finger, C2H2-like
AAEL001546	319.5	280.5	305.191	0.64062	-0.64246	0.186185	-3.45065	0.000559232	0.00100079	protein phosphatase 1 regulatory inhibitor subunit 16a	Ankyrin repeat-containing domain
AAEL001547	100	3	39.2813	17.0436	4.09116	0.678433	6.0303	1.64e-09	4.28e-09	hypothetical protein
AAEL001548	808.5	4599.5	3355.22	0.0990028	-3.33639	0.110193	-30.2778	2.25e-201	1.06e-199	glucosyl/glucuronosyl transferases	UDP-glucuronosyl/UDP-glucosyltransferase
AAEL001549	3854	2633.5	3185.67	0.821892	-0.28298	0.1023	-2.76618	0.00567181	0.00920805	protein kinase c	AGC-kinase, C-terminal
AAEL001550	0.5	1.5	1.18902	0.322938	-1.63067	1.82141	-0.895278	0.370638	0.444579	hypothetical protein
AAEL001551	516.5	65.5	236.025	4.41157	2.14129	0.22396	9.56106	1.17e-21	4.94e-21	hypothetical protein	Zinc finger, AD-type
AAEL001552	13	0	4.8464	20.2185	4.3376	1.51843	2.85663	0.00428159	0.00704615	hypothetical protein	Tctex-1
AAEL001553	1	168.5	112.385	0.0046609	-7.74518	0.860976	-8.99581	2.35e-19	9.17e-19	hypothetical protein	Chitin binding domain
AAEL001554	1427	187.5	656.323	4.26842	2.0937	0.155782	13.4399	3.53e-41	2.47e-40		Enhancer of polycomb-like, N-terminal
AAEL001555	0	0	0	NA	NA	NA	NA	NA	NA	hypothetical protein	Homeodomain-like
AAEL001556	401	592	543.243	0.38075	-1.39309	0.153177	-9.0946	9.49e-20	3.76e-19	hypothetical protein	tRNA intron endonuclease, catalytic domain-like
AAEL001557	3474.5	2551.5	2990.21	0.765364	-0.385783	0.0986007	-3.91257	9.13e-05	0.000175064	mucolipin	Polycystin cation channel, PKD1/PKD2
AAEL001558	0	0	0	NA	NA	NA	NA	NA	NA	hypothetical protein
AAEL001559	786	1.5	294.152	233.47	7.86709	0.735491	10.6964	1.06e-26	5.18e-26	hypothetical protein	Protein kinase-like domain
AAEL001560	6.5	0	2.42944	9.76476	3.28758	1.67716	1.96021	0.049971	0.0719049	hypothetical protein	PAS domain
AAEL001561	1341	2297.5	2025.97	0.328028	-1.60811	0.10678	-15.06	2.97e-51	2.55e-50	hypothetical protein
AAEL001562	484.5	223	328.7	1.21947	0.286254	0.179923	1.59098	0.111614	0.151738	hypothetical protein	Ribonuclease Zc3h12a-like
AAEL001563	13.5	23	20.3525	0.338485	-1.56284	0.630069	-2.48042	0.0131227	0.0203874	hypothetical protein	Predicted HD phosphohydrolase
AAEL001564	664	289	439.506	1.28857	0.365769	0.168845	2.1663	0.0302885	0.0449017	taz protein (tafazzin)	Tafazzin
AAEL001565	130.5	323	263.142	0.227894	-2.13356	0.199596	-10.6894	1.14e-26	5.58e-26	peptidyl-glycine alpha-amidating monooxygenase	Six-bladed beta-propeller, TolB-like
AAEL001566	216	163.5	189.077	0.742742	-0.429067	0.220319	-1.94748	0.0514767	0.0739206	bone morphogenetic protein	EGF-like calcium-binding, conserved site
AAEL001567	704.5	139.5	355.233	2.83114	1.50138	0.18178	8.25931	1.47e-16	5.2e-16	myocyte-specific enhancer factor 2d	Holliday junction regulator protein family C-terminal
AAEL001568	6	21.5	16.5584	0.167347	-2.57909	0.729941	-3.53328	0.000410435	0.000743859	glycine receptor beta precursor, putative	Neurotransmitter-gated ion-channel, conserved site
AAEL001569	1867	2748.5	2521.42	0.381972	-1.38846	0.102289	-13.574	5.71e-42	4.05e-41	hypothetical protein	DnaJ domain, conserved site
AAEL001570	562	279.5	394.953	1.12956	0.175759	0.168723	1.0417	0.297549	0.367264	hypothetical protein	DOMON domain
AAEL001571	1.5	1	1.23444	0.877675	-0.188242	1.83899	-0.102361	0.91847	0.933997	hypothetical protein	Small GTPase superfamily
AAEL001572	38	6.5	18.4732	3.16178	1.66074	0.685977	2.42098	0.0154787	0.0238847	hypothetical protein
AAEL001573	464	323	387.466	0.807525	-0.308421	0.164181	-1.87854	0.0603078	0.0858357	hypothetical protein	Ovarian carcinoma immunoreactive antigen
AAEL001574	2870.5	1923.5	2346.65	0.838544	-0.254042	0.108709	-2.33689	0.0194449	0.0295912	septin	Septin-type guanine nucleotide-binding (G) domain
AAEL001575	741	8260.5	5764.64	0.0504976	-4.30764	0.105859	-40.6924	0	0	monocarboxylate transporter	Major facilitator superfamily
AAEL001576	368.5	776.5	653.554	0.26699	-1.90514	0.145962	-13.0523	6.17e-39	4.09e-38	hypothetical protein
AAEL001577	52.5	4.5	22.6567	4.34827	2.12044	1.58146	1.34081	0.179981	0.234306	hypothetical protein	Domain of unknown function DUF753
AAEL001578	19.5	0.5	7.62498	13.8751	3.79442	1.3145	2.88658	0.00389449	0.00643342	hypothetical protein	Ion transport domain
AAEL001579	0	0	0	NA	NA	NA	NA	NA	NA	hypothetical protein
AAEL001580	942	110.5	424.9	4.76027	2.25104	0.188803	11.9227	9.02e-33	5.17e-32	otefin, putative	LEM domain
AAEL001581	1575.5	1013.5	1259.81	0.873629	-0.194908	0.121647	-1.60224	0.109103	0.148638	hypothetical protein	FAM91, C-terminal domain
AAEL001582	299	896	704.042	0.188706	-2.40579	0.173581	-13.8597	1.11e-43	8.17e-43	kinesin	Forkhead-associated (FHA) domain
AAEL001583	3212	5717.5	4990.46	0.315881	-1.66255	0.115297	-14.4197	3.89e-47	3.06e-46	hypothetical protein	Dopey, N-terminal
AAEL001584	62.5	642.5	449.424	0.0551238	-4.18118	0.198409	-21.0735	1.39e-98	2.48e-97	hypothetical protein	EGF-like calcium-binding, conserved site
AAEL001585	33.5	25	29.1207	0.755969	-0.403602	0.513599	-0.785831	0.431967	0.505715	hypothetical protein	Zinc finger, C2H2-like
AAEL001586	271.5	25940.5	17321.8	0.00591127	-7.40232	0.116456	-63.5634	0	0	glucosyl/glucuronosyl transferases	UDP-glucuronosyl/UDP-glucosyltransferase
AAEL001587	327	201.5	255.534	0.912294	-0.13243	0.198905	-0.665794	0.505543	0.581502	hypothetical protein	Zinc finger, AD-type
AAEL001588	5418	6611	6410.14	0.460603	-1.1184	0.0903053	-12.3847	3.16e-35	1.93e-34	glutamate carboxypeptidase	Peptidase M20, dimerisation domain
AAEL001589	34.5	5	16.1991	3.6852	1.88174	0.740865	2.53993	0.0110875	0.0173843	hypothetical protein
AAEL001590	68.5	29	44.764	1.3252	0.406215	0.427621	0.949942	0.342142	0.414458	hypothetical protein	Glycosyl transferase, family 8
AAEL001591	127.5	20.5	61.0795	3.45842	1.79011	0.409063	4.37613	1.21e-05	2.48e-05	zinc finger protein	Zinc finger, C2H2-like
AAEL001592	30.5	10.5	18.3896	1.60683	0.684214	0.656932	1.04153	0.29763	0.367334	hypothetical protein
AAEL001593	5994	1534.5	3253.99	2.19205	1.13228	0.103144	10.9777	4.89e-28	2.49e-27	glycerol-3-phosphate dehydrogenase	Dehydrogenase, multihelical
AAEL001594	951.5	170	468.274	3.13665	1.64922	0.177365	9.29848	1.42e-20	5.8e-20	hypothetical protein	Zinc finger, C2H2-like
AAEL001595	489	132	270.07	2.0758	1.05367	0.196386	5.36528	8.08e-08	1.92e-07	hypothetical protein	Zinc finger, C2H2-like
AAEL001596	410.5	333	374.439	0.693009	-0.529055	0.170785	-3.09779	0.00194969	0.00332238	hypothetical protein	Yip1 domain
AAEL001597	153	71.5	104.505	1.20191	0.26533	0.286155	0.927226	0.353809	0.426566	hypothetical protein	Essential protein Yae1, N-terminal
AAEL001598	1519	274.5	748.666	3.10087	1.63267	0.145692	11.2063	3.8e-29	1.99e-28	hypothetical protein	PSP, proline-rich
AAEL001599	510.5	207	327.699	1.38534	0.470237	0.178146	2.63961	0.00830014	0.0132341	hypothetical protein	Calcium release-activated calcium channel protein
AAEL001600	363.5	70.5	182.308	2.88611	1.52913	0.237573	6.43645	1.22e-10	3.37e-10	hypothetical protein	Zinc finger, C2CH-type
AAEL001601	595.5	57	260.242	5.83604	2.54499	0.236128	10.778	4.37e-27	2.17e-26	hypothetical protein	Mpv17/PMP22
AAEL001602	0.5	0.5	0.52786	0.759146	-0.397551	1.95372	-0.203484	0.838757	0.865324	hypothetical protein	Insect allergen-related
AAEL001603	573.5	871	792.095	0.371142	-1.42996	0.156191	-9.15516	5.43e-20	2.17e-19	integrin alpha-ps	Integrin alpha beta-propellor
AAEL001604	1356.5	298	703.839	2.55021	1.35061	0.147917	9.13088	6.79e-20	2.71e-19	guanine nucleotide exchange factor	Ras guanine-nucleotide exchange factors catalytic domain
AAEL001605	2835	1487.5	2044.92	1.07064	0.0984753	0.104131	0.945689	0.344307	0.416671	microtubule binding protein, putative	U2A'/phosphoprotein 32 family A, C-terminal
AAEL001606	1135	1404	1354.92	0.454615	-1.13728	0.115414	-9.85394	6.59e-23	2.9e-22		GPCR, rhodopsin-like, 7TM
AAEL001607	295	242.5	271.256	0.683631	-0.548711	0.190992	-2.87295	0.00406652	0.00670788	galactose-1-phosphate uridylyltransferase	HIT-like domain
AAEL001608	8	8.5	8.65362	0.546354	-0.872091	0.899647	-0.969371	0.33236	0.40374	vitamin K-dependent protein C precursor, putative	Immunoglobulin-like domain
AAEL001609	157.5	0	58.6805	220.298	7.78331	1.29822	5.99538	2.03e-09	5.28e-09	hypothetical protein
AAEL001610	291.5	73	157.043	2.24161	1.16454	0.257542	4.52173	6.13e-06	1.29e-05	hypothetical protein	Zinc finger, RING-type, conserved site
AAEL001611	13.5	0	5.04384	21.0141	4.39328	1.51285	2.90397	0.00368462	0.00609626	hypothetical protein	Insect allergen-related
AAEL001612	991.5	243	530.754	2.29028	1.19552	0.159648	7.48851	6.97e-14	2.22e-13	dicer-1	Double-stranded RNA-binding domain
AAEL001613	2071.5	10341.5	7642.73	0.112805	-3.1481	0.115413	-27.2769	7.97e-164	2.81e-162	organic anion transporter	Kazal domain
AAEL001614	121.5	88.5	104.147	0.772442	-0.372501	0.287366	-1.29626	0.194885	0.25209	hypothetical protein	COMM domain
AAEL001615	1533	224.5	721.181	3.8295	1.93716	0.145975	13.2704	3.44e-40	2.34e-39	mitochondrial ribosomal protein, S18C, putative	Ribosomal protein S18
AAEL001616	2053	3681.5	3212.33	0.313335	-1.67422	0.101317	-16.5246	2.44e-61	2.5e-60	vesicular-fusion protein nsf	AAA+ ATPase domain
AAEL001617	2	0	0.746081	2.92215	1.54703	1.93055	0.80134	0.422935	0.497147	hypothetical protein	Olfactory receptor, Drosophila
AAEL001618	788	312.5	501.416	1.41589	0.501705	0.15119	3.31838	0.000905412	0.00159087	ATP-dependent RNA helicase	DNA/RNA helicase, ATP-dependent, DEAH-box type, conserved site
AAEL001619	622.5	200	365.248	1.74364	0.802102	0.178004	4.50609	6.6e-06	1.38e-05	hypothetical protein	Exosome complex component CSL4
AAEL001620	58.5	539	379.669	0.0614804	-4.02373	0.206807	-19.4565	2.57e-84	3.75e-83	hypothetical protein	Organic anion transporter polypeptide OATP
AAEL001621	16.5	0	6.15984	25.8272	4.69082	1.47525	3.17968	0.00147439	0.00253787	hypothetical protein	Insect allergen-related
AAEL001622	2031.5	1234	1576.97	0.924415	-0.113388	0.113699	-0.997263	0.318637	0.389846	dual specificity mitogen-activated protein kinase kinase MAPKK	Protein kinase-like domain
AAEL001623	7384.5	2953	4716.73	1.40398	0.489521	0.0951342	5.14558	2.67e-07	6.13e-07	proteasome subunit	Proteasome activator pa28
AAEL001624	78	3.5	31.4301	11.5699	3.53231	0.677913	5.21056	1.88e-07	4.37e-07	hypothetical protein
AAEL001625	7	1	3.27868	3.17604	1.66723	1.40432	1.18721	0.235144	0.298193	hypothetical protein	Mpv17/PMP22
AAEL001626	1228.5	1163.5	1230.28	0.593825	-0.751889	0.11633	-6.46342	1.02e-10	2.84e-10	zinc/iron transporter	Zinc/iron permease
AAEL001627	360.5	48906.5	32610.2	0.00415606	-7.91057	0.1018	-77.7072	0	0	UDP-n-acteylglucosamine pyrophosphorylase	Nucleotide-diphospho-sugar transferases
AAEL001628	26.5	3.5	12.235	3.9321	1.9753	0.857581	2.30334	0.0212598	0.0321943	hypothetical protein
AAEL001629	233	38.5	112.451	3.37268	1.7539	0.299715	5.85188	4.86e-09	1.24e-08		3'5'-cyclic nucleotide phosphodiesterase
AAEL001630	21	0.5	8.17363	14.94	3.90111	1.29835	3.00466	0.00265882	0.00446343	hypothetical protein
AAEL001631	196	57.5	111.27	1.9065	0.930929	0.287286	3.24042	0.00119352	0.00207127	hypothetical protein	Sterile alpha motif/pointed domain
AAEL001632	12.5	13	13.2787	0.552942	-0.854799	0.741887	-1.1522	0.249241	0.314135	multicopper oxidase	Multicopper oxidase, copper-binding site
AAEL001633	0.5	0	0.184961	1.1742	0.231673	1.8963	0.122171	0.902763	NA	hypothetical protein	Zinc finger, C2H2-like
AAEL001634	0	8	5.36008	0.0284487	-5.13549	1.51943	-3.37987	0.000725196	0.00128275	hypothetical protein	MD-2-related lipid-recognition domain
AAEL001635	817.5	28	323.455	16.2002	4.01794	0.253008	15.8807	8.62e-57	8.15e-56	hypothetical protein	WD40-repeat-containing domain
AAEL001636	5918.5	3078.5	4251.42	1.07953	0.110402	0.0968573	1.13984	0.254354	0.3196	nuclear transcription factor, x-box binding 1 (nfx1)	Single-stranded nucleic acid binding R3H
AAEL001637	0.5	0	0.184961	1.1742	0.231673	1.8963	0.122171	0.902763	NA	hypothetical protein	Myc-type, basic helix-loop-helix (bHLH) domain
AAEL001638	822.5	204	441.878	2.26298	1.17823	0.16936	6.95692	3.48e-12	1.03e-11	hypothetical protein	Sterile alpha motif/pointed domain
AAEL001639	104	86	95.7988	0.681746	-0.552693	0.297019	-1.8608	0.0627728	0.089053	hypothetical protein
AAEL001640	1	2	1.7016	0.377129	-1.40687	1.64269	-0.856441	0.391754	0.466048	multicopper oxidase	Multicopper oxidase, copper-binding site
AAEL001641	856.5	74.5	369.14	6.43371	2.68565	0.202513	13.2616	3.86e-40	2.62e-39	deoxyribonuclease I, putative	DNA/RNA non-specific endonuclease
AAEL001642	1958.5	199	863.058	5.51274	2.46277	0.143774	17.1295	8.94e-66	9.99e-65	6-pyruvoyltetrahydropterin synthase, putative	6-pyruvoyl tetrahydropterin synthase/QueD family protein
AAEL001643	56.5	1	21.7114	24.4014	4.60889	0.99316	4.64063	3.47e-06	7.44e-06	hypothetical protein
AAEL001644	131	53	84.0448	1.38677	0.471731	0.318334	1.48187	0.138374	0.184624	hypothetical protein	Protein of unknown function DUF2368
AAEL001645	295	770	621.336	0.215655	-2.21321	0.145406	-15.2209	2.57e-52	2.25e-51	alkaline ceramidase	Ceramidase
AAEL001646	2000	8471.5	6369.85	0.132966	-2.91087	0.10782	-26.9976	1.58e-160	5.39e-159	inward rectifier potassium channel, putative	Immunoglobulin E-set
AAEL001647	2178	977.5	1460.63	1.25134	0.323478	0.120649	2.68115	0.00733688	0.0117527	hypothetical protein	Protein kinase-like domain
AAEL001648	579	503	548.801	0.648268	-0.625337	0.172352	-3.62825	0.000285353	0.000523708	kinesin family member 21	Kinesin motor domain
AAEL001649	968	2108.5	1760.95	0.258139	-1.95378	0.110152	-17.7371	2.17e-70	2.6e-69	leucine aminopeptidase	Peptidase M17, leucyl aminopeptidase, C-terminal
AAEL001650	1224.5	114	532.892	6.01689	2.58902	0.182512	14.1854	1.13e-45	8.58e-45	hypothetical protein	MD-2-related lipid-recognition domain
AAEL001651	1821.5	249.5	844.167	4.09904	2.03529	0.156329	13.0192	9.51e-39	6.29e-38		CID domain
AAEL001652	2	0	0.7492	2.91271	1.54236	1.93245	0.79814	0.424789	0.498693	hypothetical protein	Myc-type, basic helix-loop-helix (bHLH) domain
AAEL001653	290	167.5	219.457	0.973284	-0.0390679	0.210326	-0.185749	0.852641	0.876766	fetal globin-inducing factor	Ankyrin repeat-containing domain
AAEL001654	247	190.5	218.664	0.72947	-0.45508	0.209078	-2.17661	0.0295099	0.0438133	hypothetical protein	MD-2-related lipid-recognition domain
AAEL001655	2902.5	400.5	1348.66	4.06629	2.02371	0.119434	16.9443	2.12e-64	2.31e-63	structural maintenance of chromosomes smc4	P-loop containing nucleoside triphosphate hydrolase
AAEL001656	2886.5	15735.5	11525.5	0.10323	-3.27607	0.0946729	-34.6041	2.19e-262	1.55e-260	sodium-dependent phosphate transporter	Major facilitator superfamily
AAEL001657	449	303.5	369.066	0.830521	-0.267911	0.172779	-1.5506	0.120997	0.163381	DEAD box ATP-dependent RNA helicase	RNA helicase, DEAD-box type, Q motif
AAEL001658	37.5	8	19.3603	2.55132	1.35124	0.675339	2.00084	0.0454101	0.065732	sodium-dependent phosphate transporter	Major facilitator superfamily
AAEL001659	165.5	1001.5	726.638	0.0931916	-3.42366	0.150426	-22.7597	1.15e-114	2.47e-113	Misexpression suppressor of ras, putative	Pleckstrin homology-like domain
AAEL001660	10.5	0.5	4.24891	7.51139	2.90908	1.44763	2.00955	0.044479	0.0644915	kv channel-interacting protein 2 (KChIP2), putative	Recoverin family
AAEL001661	14.5	572.5	385.941	0.01461	-6.0969	0.309062	-19.7271	1.26e-86	1.88e-85	hypothetical protein	MD-2-related lipid-recognition domain
AAEL001662	301	160.5	218.804	1.05273	0.074132	0.210342	0.352436	0.724511	0.77483	kinesin family member 21A	Quinonprotein alcohol dehydrogenase-like superfamily
AAEL001663	45	5.5	20.4692	4.3479	2.12032	0.695736	3.04759	0.00230681	0.00390128	hypothetical protein
AAEL001664	330	72.5	171	2.55003	1.35052	0.251126	5.37783	7.54e-08	1.8e-07	hypothetical protein
AAEL001665	0.5	0	0.18808	1.1742	0.231673	1.8963	0.122171	0.902763	NA	hypothetical protein	Zinc finger, C2H2-like
AAEL001666	5994	7	2238.06	450.534	8.81549	0.392393	22.466	8.94e-112	1.83e-110	hypothetical protein	Meiosis arrest female protein 1
AAEL001667	1940.5	22.5	739.518	47.6918	5.57567	0.261183	21.3478	4.09e-101	7.56e-100	multicopper oxidase	Multicopper oxidase, copper-binding site
AAEL001668	17779.5	13804.5	15797.4	0.724091	-0.465758	0.0897119	-5.19171	2.08e-07	4.83e-07	enolase	Enolase C-terminal domain-like
AAEL001669	0.5	0.5	0.52786	0.759146	-0.397551	1.95372	-0.203484	0.838757	0.865324	hypothetical protein
AAEL001670	584	506.5	554.446	0.64782	-0.626336	0.14668	-4.27009	1.95e-05	3.95e-05	hypothetical protein	Metallo-dependent phosphatase-like
AAEL001671	9	23.5	19.1193	0.225079	-2.1515	0.702157	-3.06413	0.00218307	0.0036992	hypothetical protein
AAEL001672	31.5	30.5	32.0295	0.584549	-0.774604	0.493117	-1.57083	0.116221	0.157466	multicopper oxidase	Multicopper oxidase, copper-binding site
AAEL001673	11369.5	5269	7743.2	1.21236	0.277822	0.101025	2.75002	0.00595922	0.00965559	actin	Actin family
AAEL001674	5.5	0	2.05016	8.1766	3.0315	1.71796	1.7646	0.0776314	0.108674	serine-type enodpeptidase, putative	Trypsin-like cysteine/serine peptidase domain
AAEL001675	0.5	1128.5	748.578	0.000511073	-10.9342	0.953761	-11.4643	1.99e-30	1.08e-29		Trypsin-like cysteine/serine peptidase domain
AAEL001676	5	1	2.52636	2.32818	1.21921	1.49229	0.817004	0.413926	0.48807	defective proboscis extension response, putative	Immunoglobulin-like domain
AAEL001677	2	1075	714.461	0.00129181	-9.59639	0.644793	-14.8829	4.26e-50	3.57e-49	hypothetical protein	Retinin-like protein
AAEL001678	0	0	0	NA	NA	NA	NA	NA	NA	hypothetical protein
AAEL001679	0	0	0	NA	NA	NA	NA	NA	NA	hypothetical protein
AAEL001680	10.5	8.5	9.66106	0.700573	-0.513393	0.93992	-0.546209	0.584922	0.655469	hypothetical protein
AAEL001681	632	17	246.992	20.487	4.35664	0.304723	14.297	2.28e-46	1.76e-45	hypothetical protein
AAEL001682	623	917	841.636	0.382162	-1.38774	0.134817	-10.2935	7.54e-25	3.53e-24	nuclear movement protein nudc	CS domain
AAEL001683	0	1128	748.894	0.000280175	-11.8014	1.21979	-9.67492	3.85e-22	1.65e-21	hypothetical protein	Retinin-like protein
AAEL001684	1196.5	1	446.563	468.342	8.87142	0.828825	10.7036	9.79e-27	4.8e-26	boule protein, putative	Nucleotide-binding alpha-beta plait domain
AAEL001685	0	0.5	0.324499	0.549749	-0.863155	1.8963	-0.455179	0.648981	0.708545	hypothetical protein
AAEL001686	28	1	11.0972	12.2437	3.61397	1.10028	3.2846	0.00102126	0.0017834	hypothetical protein
AAEL001687	10.5	350	236.27	0.017474	-5.83865	0.361375	-16.1567	1.02e-58	9.99e-58	adenylate cyclase	Major facilitator superfamily
AAEL001688	536.5	312.5	407.61	0.964455	-0.0522146	0.16139	-0.32353	0.746294	0.790866	hypothetical protein	Sterile alpha motif/pointed domain
AAEL001689	2.5	0.5	1.27394	2.02482	1.01779	1.79296	0.567663	0.570264	0.643067	retinal homeobox protein	Homeobox, conserved site
AAEL001690	36	0.5	13.7786	25.344	4.66357	1.21349	3.84311	0.000121484	0.000230417	serine-type enodpeptidase, putative	Trypsin-like cysteine/serine peptidase domain
AAEL001691	1035.5	15.5	396.386	36.7093	5.19807	0.299645	17.3474	2.06e-67	2.38e-66	adenylate cyclase	Major facilitator superfamily
AAEL001692	1.5	32.5	22.1731	0.0321343	-4.95974	0.893104	-5.55338	2.8e-08	6.87e-08	hypothetical protein
AAEL001693	493.5	0.5	184.615	306.053	8.25764	1.01843	8.1082	5.14e-16	1.79e-15	serine-type enodpeptidase, putative	Trypsin-like cysteine/serine peptidase domain
AAEL001694	1.5	6	4.58952	0.177768	-2.49193	1.27791	-1.95	0.0511759	0.073503	hypothetical protein
AAEL001695	20	58	45.8237	0.19855	-2.33242	0.45663	-5.10791	3.26e-07	7.45e-07	orthopedia homeobox protein	Homeobox, conserved site
AAEL001696	2.5	2	2.24744	0.754173	-0.407032	1.50503	-0.270448	0.786815	0.826293	paired box protein, putative	Homeobox, conserved site
AAEL001697	27	29	29.281	0.529562	-0.91713	0.517699	-1.77155	0.0764695	0.10722	adenylate cyclase, putative	Major facilitator superfamily
AAEL001698	1874	3191.5	2817.82	0.330183	-1.59866	0.0992852	-16.1017	2.48e-58	2.41e-57	charged multivesicular body protein 4b	Snf7 family
AAEL001699	640	315	448.208	1.14146	0.190876	0.168042	1.13588	0.256007	0.321159	adenylate cyclase	Major facilitator superfamily
AAEL001700	174.5	1.5	66.002	53.7802	5.749	0.796205	7.22051	5.18e-13	1.59e-12	hypothetical protein
AAEL001701	143.5	3	55.5569	24.4238	4.61022	0.647559	7.11937	1.08e-12	3.28e-12	serine-type enodpeptidase, putative	Trypsin-like cysteine/serine peptidase domain
AAEL001702	56	31	41.3004	1.01276	0.0182972	0.556113	0.0329019	0.973753	0.977518	hypothetical protein
AAEL001703	14524	3	5425.09	2298.3	11.1664	0.544599	20.5038	1.99e-93	3.26e-92	serine-type enodpeptidase, putative	Trypsin-like cysteine/serine peptidase domain
AAEL001704	0	12.5	8.29585	0.0178159	-5.81069	1.43739	-4.04253	5.29e-05	0.00010342	hypothetical protein	Retinin-like protein
AAEL001705	168.5	102	130.616	0.928818	-0.106533	0.259856	-0.409968	0.681829	0.738578	odorant response protein ODR-4, putative	ODR-4-like
AAEL001706	1333	252.5	665.076	2.95891	1.56507	0.14552	10.755	5.62e-27	2.77e-26	p15-2a protein, putative	Nuclear transport factor 2, eukaryote
AAEL001707	384.5	1274	988.907	0.16994	-2.55691	0.128446	-19.9064	3.58e-88	5.47e-87	epsilon-trimethyllysine 2-oxoglutarate dioxygenase	Taurine catabolism dioxygenase TauD/TfdA
AAEL001708	28	421	289.749	0.0379535	-4.71962	0.259868	-18.1616	1.04e-73	1.31e-72	hypothetical protein
AAEL001709	1660	285	807.975	3.26431	1.70678	0.147108	11.6022	4.02e-31	2.21e-30	adaptin, alpha/gamma/epsilon	Clathrin adaptor, gamma-adaptin, appendage
AAEL001710	291.5	241.5	268.382	0.679966	-0.556466	0.228092	-2.43966	0.0147012	0.0227584	hypothetical protein
AAEL001711	157.5	115	134.862	0.771549	-0.374171	0.262697	-1.42434	0.154347	0.204296	activin receptor type I, putative	TGF beta receptor, GS motif
AAEL001712	2.5	4	3.64616	0.406806	-1.29759	1.42471	-0.910771	0.362416	0.436054	hypothetical protein
AAEL001713	3	0	1.11288	4.24604	2.08612	1.87417	1.11309	0.265671	0.331484	fibrinogen and fibronectin	Fibrinogen, alpha/beta/gamma chain, C-terminal globular domain
AAEL001714	3	2	2.43832	0.866376	-0.206934	1.54852	-0.133633	0.893693	0.912752	p15-2a protein, putative	NTF2-like domain
AAEL001715	9513.5	7545	8558.55	0.708374	-0.497417	0.0886683	-5.60986	2.02e-08	5e-08	chaperonin	Chaperone tailless complex polypeptide 1 (TCP-1)
AAEL001716	2005.5	718.5	1224.25	1.56823	0.649135	0.124242	5.22478	1.74e-07	4.05e-07	THO complex subunit 2 (Tho2)	THO complex, subunitTHOC2, N-terminal
AAEL001717	583	119.5	296.819	2.73436	1.45121	0.191314	7.58547	3.31e-14	1.07e-13	hypothetical protein	Zinc finger, C2CH-type
AAEL001718	0	0	0	NA	NA	NA	NA	NA	NA	hypothetical protein	Mitochondrial F1-F0 ATP synthase subunit F, predicted
AAEL001719	728	192	398.914	2.12397	1.08676	0.179048	6.06968	1.28e-09	3.37e-09	ATP-dependent RNA helicase	DNA/RNA helicase, ATP-dependent, DEAH-box type, conserved site
AAEL001720	97.5	4.5	39.2682	11.4244	3.51404	0.628844	5.5881	2.3e-08	5.66e-08	hypothetical protein
AAEL001722	669.5	303	450.74	1.23993	0.310264	0.165892	1.87028	0.0614449	0.0873701	hypothetical protein	von Willebrand factor, type C
AAEL001724	42	288	206.952	0.0827462	-3.59516	0.253019	-14.209	8.05e-46	6.14e-45	hypothetical protein	Ocular albinism protein, type 1
AAEL001725	921.5	386	599.92	1.34032	0.422579	0.143767	2.93933	0.00328923	0.00547207	hypothetical protein	Domain of unknown function DUF255
AAEL001726	1.5	0	0.56112	2.26105	1.17699	1.95262	0.602775	0.546658	0.622912	hypothetical protein
AAEL001727	111.5	16	52.1816	3.85872	1.94812	0.439878	4.42877	9.48e-06	1.96e-05	hypothetical protein
AAEL001728	0	0.5	0.324499	0.549749	-0.863155	1.8963	-0.455179	0.648981	0.708545	hypothetical protein	Protein of unknown function DM4/12
AAEL001729	571	282.5	400.593	1.13526	0.18302	0.162867	1.12374	0.261125	0.326389	hypothetical protein	WD40 repeat, conserved site
AAEL001730	19.5	126.5	91.3151	0.088611	-3.49637	0.370052	-9.44833	3.44e-21	1.43e-20	hypothetical protein	Protein of unknown function DUF4735
AAEL001731	2528	122	1023.09	11.598	3.5358	0.161835	21.8482	8.08e-106	1.56e-104	Dual specificity tyrosine-phosphorylation-regulated kinase	Protein kinase-like domain
AAEL001732	2.5	13.5	9.87588	0.120849	-3.04872	0.95947	-3.1775	0.00148548	0.00255607	candidate tumor suppressor protein	Polyprenyl synthetase-related
AAEL001733	57.5	113.5	96.9186	0.286399	-1.8039	0.30641	-5.88722	3.93e-09	1.01e-08	vacuolar sorting protein vps29	Metallo-dependent phosphatase-like
AAEL001734	101.5	46.5	68.7003	1.22465	0.292369	0.346935	0.842721	0.399385	0.473641	bric-a-brac	Homeodomain-like
AAEL001735	21	0	7.85256	32.7638	5.03403	1.44318	3.48816	0.000486352	0.000875019	pupal cuticle protein 78E, putative	Insect cuticle protein
AAEL001736	1.5	0.5	0.897781	1.3757	0.460164	1.88173	0.244544	0.80681	0.843877	hypothetical protein	Zinc finger, C2H2-like
AAEL001737	211.5	16	89.5652	7.28692	2.86531	0.374019	7.66087	1.85e-14	6.03e-14	hypothetical protein	Fatty acyl-CoA reductase
AAEL001738	411	20.5	166.869	11.0724	3.4689	0.311676	11.1298	8.98e-29	4.65e-28	MRAS2, putative	Small GTPase superfamily
AAEL001739	71	41.5	54.0907	0.957857	-0.0621174	0.407107	-0.152582	0.878728	0.900389	bric-a-brac	BTB/POZ-like
AAEL001740	793	478.5	613.141	0.93182	-0.101877	0.142346	-0.715701	0.474176	0.549351	candidate tumor suppressor protein	Polyprenyl synthetase-related
AAEL001741	4.5	2.5	3.31802	1.01833	0.0262088	1.33421	0.0196436	0.984328	0.986728	hypothetical protein
AAEL001742	3756.5	3499.5	3723.68	0.603257	-0.729156	0.0977642	-7.45831	8.76e-14	2.79e-13	hypothetical protein	SIT4 phosphatase-associated protein family
AAEL001743	1.5	0	0.56112	2.26105	1.17699	1.95262	0.602775	0.546658	0.622912	pupal cuticle protein 78E, putative	Insect cuticle protein
AAEL001744	2	3	2.70524	0.444868	-1.16855	1.45944	-0.800683	0.423315	0.497516	jnk interacting protein (jip)	PTB/PI domain
AAEL001745	4	179	120.551	0.013703	-6.18936	0.542506	-11.4088	3.78e-30	2.02e-29	candidate tumor suppressor protein	Polyprenyl synthetase-related
AAEL001746	2751	764	1533.44	2.02212	1.01587	0.111503	9.11073	8.18e-20	3.25e-19	juvenile hormone resistance protein	Nuclear translocator
AAEL001747	82.5	197	161.393	0.237191	-2.07588	0.253612	-8.18525	2.72e-16	9.55e-16	hypothetical protein	Fatty acyl-CoA reductase
AAEL001748	869	59.5	363.466	8.15946	3.02847	0.207274	14.611	2.39e-48	1.92e-47	hypothetical protein	Homeodomain-like
AAEL001749	723.5	15.5	280.018	25.7133	4.68444	0.313263	14.9537	1.47e-50	1.25e-49	ventrhoid transmembrane protein, putative	Peptidase S54, rhomboid domain
AAEL001751	922	129	429.455	4.00339	2.00122	0.173639	11.5252	9.85e-31	5.37e-30	cyclin	Cyclin-like
AAEL001752	2631.5	3362	3213.46	0.440133	-1.18399	0.0980105	-12.0802	1.34e-33	7.87e-33	chloride channel protein 3	Chloride channel, core
AAEL001753	3	2.5	2.75066	0.722428	-0.469074	1.44695	-0.324181	0.745801	0.790401	hypothetical protein
AAEL001754	10.5	2.5	5.57778	2.18972	1.13075	1.12196	1.00783	0.313537	0.384401	hypothetical protein	Pigment-dispersing hormone
AAEL001755	32	0.5	12.2584	22.5059	4.49223	1.23262	3.64447	0.000267946	0.000492922	hypothetical protein	EF-hand domain
AAEL001756	222.5	68.5	128.36	1.82156	0.865176	0.26881	3.21854	0.00128845	0.00222974	anaphase-promoting complex subunit	Winged helix-turn-helix DNA-binding domain
AAEL001757	81.5	17	41.7008	2.66072	1.41182	0.468715	3.0121	0.0025945	0.0043614	iduronate 2-sulfatase precursor	Sulfatase, conserved site
AAEL001759	44390	25780	33684.6	0.967245	-0.0480469	0.0871492	-0.551318	0.581416	0.65299	40S ribosomal protein S9	Ribosomal protein S4/S9, eukaryotic/archaeal
AAEL001760	450.5	203.5	303.28	1.24546	0.316673	0.208796	1.51666	0.129353	0.173415	hypothetical protein	Resistance to inhibitors of cholinesterase protein 3, N-terminal
AAEL001761	681.5	150	354.164	2.54504	1.34769	0.18753	7.1865	6.65e-13	2.03e-12	exonuclease	Ribonuclease H-like domain
AAEL001762	9	17	14.598	0.311526	-1.68257	0.736255	-2.28531	0.0222945	0.0336338	ecdysis-triggering hormone, putative
AAEL001763	11.5	6.5	8.60513	1.00118	0.00170142	0.949171	0.00179254	0.99857	0.998637	hypothetical protein
AAEL001764	486	141.5	275.405	1.92508	0.944919	0.194965	4.84661	1.26e-06	2.78e-06	histone-fold protein CHRAC subunit, putative	Histone-fold
AAEL001765	889	1481	1315.11	0.3376	-1.56661	0.115992	-13.5063	1.44e-41	1.01e-40	hypothetical protein	Sterile alpha motif/pointed domain
AAEL001766	49	69	63.9988	0.404114	-1.30717	0.38583	-3.38793	0.00070421	0.00124682	leucine-rich transmembrane protein, putative	Leucine-rich repeat, typical subtype
AAEL001767	1036.5	1222.5	1198.96	0.476751	-1.06869	0.125569	-8.5108	1.73e-17	6.35e-17	hypothetical protein
AAEL001768	57.5	43.5	50.3187	0.745725	-0.423284	0.39884	-1.06129	0.288559	0.357844	short-chain dehydrogenase	Short-chain dehydrogenase/reductase SDR
AAEL001769	3711.5	3000	3375.94	0.695183	-0.524536	0.0964953	-5.43587	5.45e-08	1.31e-07	DEAD box ATP-dependent RNA helicase	RNA helicase, DEAD-box type, Q motif
AAEL001771	14	7.5	10.2397	1.04038	0.0571079	0.845999	0.0675036	0.946181	0.957504		Leucine-rich repeat, typical subtype
AAEL001772	0.5	0	0.184961	1.1742	0.231673	1.8963	0.122171	0.902763	NA	hypothetical protein	Mononegavirales RNA-directed RNA polymerase catalytic domain
AAEL001773	81.5	68	75.585	0.675725	-0.565492	0.334073	-1.69272	0.0905086	0.125301	hypothetical protein
AAEL001774	0	0.5	0.33978	0.549749	-0.863155	1.8963	-0.455179	0.648981	0.708545	hypothetical protein
AAEL001775	234	128	172.315	1.02608	0.0371424	0.229795	0.161633	0.871595	0.893885	hypothetical protein	WASH complex, subunit CCDC53
AAEL001776	2.5	0	0.927922	3.56098	1.83227	1.90438	0.962135	0.335982	0.407596	hypothetical protein
AAEL001777	86.5	84.5	88.5731	0.575085	-0.798152	0.325954	-2.44866	0.0143388	0.0222184	CHH (XO-type) variant 3 precursor, putative	Crustacean neurohormone
AAEL001778	438	193.5	291.946	1.27045	0.345338	0.184903	1.86767	0.0618087	0.0877935	zinc finger protein, putative	Zinc finger, RING-type, conserved site
AAEL001779	4359.5	4901	4880.28	0.500138	-0.999602	0.0952156	-10.4983	8.8e-26	4.22e-25	bax inhibitor	Bax inhibitor 1-related
AAEL001780	8.5	0.5	3.50906	6.13296	2.61658	1.49522	1.74997	0.080124	0.111761	homeobox protein distal-less dlx	Homeobox, conserved site
AAEL001781	38	2	15.5075	9.35352	3.22551	0.896649	3.59729	0.000321545	0.000587362	origin recognition complex subunit	P-loop containing nucleoside triphosphate hydrolase
AAEL001782	408	867	727.769	0.264839	-1.91681	0.136204	-14.0731	5.56e-45	4.18e-44	hypothetical protein	Domain of unknown function DUF4203
AAEL001783	0	0	0	NA	NA	NA	NA	NA	NA	MSF1 protein, putative	PRELI/MSF1
AAEL001784	76	54.5	64.5494	0.784423	-0.350297	0.354523	-0.98808	0.323113	0.394605	cytidine and deoxycytidylate deaminase zinc-binding region	Cytidine deaminase-like
AAEL001785	14	2	6.56609	3.39175	1.76203	1.1547	1.52596	0.12702	0.170552	origin recognition complex subunit	AAA+ ATPase domain
AAEL001786	1.5	0	0.56112	2.26105	1.17699	1.95262	0.602775	0.546658	0.622912	hypothetical protein
AAEL001787	452.5	123.5	250.824	2.05448	1.03877	0.200681	5.17623	2.26e-07	5.23e-07	DNA photolyase	DNA photolyase, N-terminal
AAEL001788	301.5	1451.5	1076.97	0.116966	-3.09584	0.134791	-22.9677	9.81e-117	2.13e-115	hypothetical protein	Leucine-rich repeat, typical subtype
AAEL001789	147.5	121	135.416	0.686142	-0.54342	0.255656	-2.12559	0.0335374	0.0493964	hypothetical protein	Trypsin-like cysteine/serine peptidase domain
AAEL001790	7	0.5	2.95418	5.08727	2.34689	1.54461	1.51941	0.12866	0.172533	lachesin, putative	Immunoglobulin-like domain
AAEL001791	1848.5	453	989.935	2.29038	1.19559	0.127908	9.34723	9e-21	3.69e-20	hypothetical protein
AAEL001792	160.5	232.5	214.313	0.389174	-1.36151	0.216808	-6.27982	3.39e-10	9.18e-10	sodium/solute symporter	Sodium/solute symporter
AAEL001793	805	32	321.438	13.9725	3.80451	0.245265	15.5119	2.88e-54	2.6e-53	hypothetical protein	Lipid transport protein, N-terminal
AAEL001794	638	461	544.477	0.777802	-0.362525	0.155108	-2.33724	0.0194267	0.0295728	macroglobulin/complement	Terpenoid cyclases/protein prenyltransferase alpha-alpha toroid
AAEL001795	843	271.5	494.925	1.74225	0.800951	0.155031	5.16638	2.39e-07	5.5e-07	orfY, putative	Maf-like protein
AAEL001796	440.5	785	685.579	0.316	-1.662	0.146512	-11.3438	7.96e-30	4.23e-29	Nuclear hormone receptor (HR78)	Zinc finger, nuclear hormone receptor-type
AAEL001797	248.5	477.5	409.791	0.293212	-1.76998	0.170063	-10.4078	2.28e-25	1.08e-24	endopeptidase clp, putative	ClpP/crotonase-like domain
AAEL001798	6552.5	5107.5	5834.76	0.720591	-0.472748	0.0950938	-4.97139	6.65e-07	1.49e-06	protein tyrosine phosphatase prl	Dual specificity phosphatase, catalytic domain
AAEL001799	26.5	65.5	53.3776	0.23111	-2.11335	0.407186	-5.19014	2.1e-07	4.87e-07	hypothetical protein
AAEL001800	584.5	270.5	397.841	1.21319	0.278803	0.166271	1.67681	0.0935805	0.129228	hsp70 binding protein	Nucleotide exchange factor Fes1
AAEL001801	2	3	2.72987	0.450664	-1.14988	1.49479	-0.769256	0.441741	0.515853	hypothetical protein	Calponin homology domain
AAEL001802	82	40	57.123	1.14868	0.199979	0.384255	0.520433	0.602762	0.672791	macroglobulin/complement	Terpenoid cyclases/protein prenyltransferase alpha-alpha toroid
AAEL001803	204	467.5	386.341	0.245992	-2.02331	0.171865	-11.7727	5.4e-32	3.03e-31	hypothetical protein	Laminin G domain
AAEL001805	158.5	78.5	111.234	1.13527	0.183033	0.283687	0.645193	0.518802	0.595365	hypothetical protein	YL1 nuclear, C-terminal
AAEL001806	210	9	84.2795	12.6791	3.66438	0.436978	8.38573	5.04e-17	1.82e-16	hypothetical protein
AAEL001807	1516	4717	3697.78	0.18102	-2.46578	0.119223	-20.6822	5.01e-95	8.34e-94	cytochrome P450	Cytochrome P450, E-class, group I
AAEL001808	3144	7833	6368.96	0.225934	-2.14603	0.0954535	-22.4824	6.17e-112	1.27e-110	organic anion transporter	Kazal domain
AAEL001809	39.5	53	49.9618	0.422492	-1.24301	0.404121	-3.07582	0.00209922	0.00356282	hypothetical protein	Limb expression 1
AAEL001810	3134.5	950.5	1800.41	1.85131	0.888544	0.107741	8.24705	1.62e-16	5.75e-16	hypothetical protein	Cyclin-like
AAEL001811	840	163.5	421.87	2.88136	1.52675	0.167705	9.1038	8.72e-20	3.46e-19	hypothetical protein	Zinc finger, AD-type
AAEL001812	563.5	864.5	784.389	0.367444	-1.4444	0.166528	-8.67365	4.18e-18	1.57e-17	organic anion transporter	Kazal domain
AAEL001813	3088.5	14779	10965.9	0.117669	-3.08719	0.105385	-29.2945	1.22e-188	5.37e-187	sodium/solute symporter	Sodium/solute symporter
AAEL001814	0	112	74.6437	0.00221042	-8.82146	1.29439	-6.81515	9.42e-12	2.74e-11	hypothetical protein	Cytochrome b561/ferric reductase transmembrane
AAEL001815	1838	1274	1531.05	0.811012	-0.302205	0.110217	-2.74192	0.00610814	0.00988714	hypothetical protein	PDZ domain
AAEL001816	238.5	2144	1513.24	0.0627449	-3.99436	0.141	-28.3289	1.53e-176	6.03e-175	glucosyl/glucuronosyl transferases	UDP-glucuronosyl/UDP-glucosyltransferase
AAEL001817	259.5	2017.5	1436.47	0.0725779	-3.78433	0.142557	-26.546	2.86e-155	9.22e-154	hypothetical protein
AAEL001818	98.5	171	150.402	0.325035	-1.62133	0.250356	-6.47612	9.41e-11	2.61e-10	hypothetical protein	Ankyrin repeat-containing domain
AAEL001819	1112.5	1204.5	1214.64	0.519217	-0.94559	0.115712	-8.17191	3.04e-16	1.06e-15	hypothetical protein	Transmembrane protein 65
AAEL001820	16	85.5	62.8825	0.108134	-3.20911	0.435481	-7.36913	1.72e-13	5.39e-13	hypothetical protein
AAEL001821	2	52.5	35.7353	0.0252234	-5.30909	0.777031	-6.83254	8.34e-12	2.44e-11	hypothetical protein
AAEL001822	0.5	219.5	145.867	0.00238489	-8.71186	1.01018	-8.62404	6.46e-18	2.41e-17	glucosyl/glucuronosyl transferases	UDP-glucuronosyl/UDP-glucosyltransferase
AAEL001823	53.5	1.5	20.9418	16.7909	4.06961	0.900333	4.52012	6.18e-06	1.3e-05	hypothetical protein
AAEL001826	0	28	18.6609	0.00801476	-6.96313	1.35287	-5.14691	2.65e-07	6.09e-07	Odorant-binding protein 56a, putative	Pheromone/general odorant binding protein
AAEL001827	552	251.5	372.721	1.2324	0.301465	0.171599	1.7568	0.0789515	0.110282	ubiquitin specific protease 39 and snrnp assembly factor	Ubiquitin specific protease domain
AAEL001828	17.5	1	7.185	7.68326	2.94172	1.20003	2.45137	0.0142313	0.0220564	hypothetical protein
AAEL001829	3	61	41.6676	0.0309456	-5.01412	0.676329	-7.41373	1.23e-13	3.88e-13	beta nu integrin subunit	von Willebrand factor, type A
AAEL001830	1719.5	4882	3883.55	0.198055	-2.33602	0.0967569	-24.1432	8.8e-129	2.17e-127	geranylgeranyl transferase type i beta subunit	Prenyltransferase/squalene oxidase
AAEL001831	1409	559.5	897.057	1.41468	0.500479	0.126314	3.96218	7.43e-05	0.000143365	DNA-directed RNA polymerase II	DNA-directed RNA polymerase M, 15kDa subunit, conserved site
AAEL001832	313.5	76	167.351	2.30946	1.20756	0.241452	5.00123	5.7e-07	1.29e-06	hypothetical protein	Ras-association
AAEL001833	237.5	1288	943.576	0.103936	-3.26624	0.137429	-23.7667	7.38e-125	1.74e-123	Juvenile hormone-inducible protein, putative	Protein of unknown function DUF227
AAEL001834	905.5	839	894.492	0.606905	-0.720456	0.125822	-5.72599	1.03e-08	2.58e-08	hypothetical protein
AAEL001835	2280	49935.5	34004.8	0.0257211	-5.2809	0.0957037	-55.1797	0	0	sodium/solute symporter	Sodium/solute symporter
AAEL001836	12	6.5	8.7773	1.03436	0.0487436	0.897091	0.0543352	0.956668	0.965213	Odorant-binding protein 56a, putative	Pheromone/general odorant binding protein
AAEL001837	380	18.5	154.183	11.3466	3.50418	0.328314	10.6733	1.36e-26	6.64e-26	lipase	Alpha/Beta hydrolase fold
AAEL001838	372.5	222.5	286.666	0.941552	-0.0868868	0.188729	-0.460378	0.645245	0.708545	hypothetical protein	Prefoldin
AAEL001839	12.5	559.5	375.942	0.0129479	-6.27114	0.325473	-19.2678	1e-82	1.43e-81	zinc carboxypeptidase	Peptidase M14, carboxypeptidase A
AAEL001840	136	2957	2013.92	0.0259547	-5.26786	0.135147	-38.9788	0	0	zinc carboxypeptidase	Peptidase M14, carboxypeptidase A
AAEL001841	0	0.5	0.324499	0.549749	-0.863155	1.8963	-0.455179	0.648981	0.708545	hypothetical protein	At2g23090 like
AAEL001842	7	19	15.2878	0.219944	-2.18479	0.756952	-2.8863	0.00389803	0.00643784	zinc carboxypeptidase	Peptidase M14, carboxypeptidase A
AAEL001843	221.5	78.5	134.688	1.58272	0.662402	0.2583	2.56447	0.0103333	0.0162637	ski oncogene	Transforming protein Ski
AAEL001844	589.5	1872.5	1464.48	0.177005	-2.49814	0.119233	-20.9517	1.81e-97	3.14e-96	zinc carboxypeptidase	Peptidase M14, carboxypeptidase A
AAEL001845	1323.5	1013.5	1166.73	0.733674	-0.446789	0.116818	-3.82466	0.000130954	0.000247396	short-chain dehydrogenase	Short-chain dehydrogenase/reductase SDR
AAEL001846	2	0	0.746081	2.92215	1.54703	1.93055	0.80134	0.422935	0.497147	zinc carboxypeptidase	Peptidase M14, carboxypeptidase A
AAEL001847	3259	1401	2146.09	1.30575	0.384877	0.105579	3.64538	0.000266994	0.000491232	hypothetical protein	Pentatricopeptide repeat
AAEL001848	1493.5	1267	1397.44	0.662984	-0.592954	0.114833	-5.16362	2.42e-07	5.58e-07	hypothetical protein	Protein kinase-like domain
AAEL001849	1	0	0.37616	1.58383	0.663417	1.90797	0.347708	0.72806	0.776884	ribosomal protein L34, putative	Ribosomal protein L34Ae
AAEL001850	116	245.5	206.186	0.266658	-1.90694	0.218464	-8.72885	2.57e-18	9.71e-18	hypothetical protein
AAEL001851	2891.5	1503.5	2077	1.08142	0.112924	0.113076	0.998655	0.317962	0.389085	hypothetical protein
AAEL001852	194.5	75	122.449	1.45239	0.538429	0.270897	1.98758	0.046858	0.0677153	hypothetical protein	Mitochondrial inner membrane translocase subunit Tim17/Tim22/Tim23/peroxisomal protein PMP24
AAEL001853	1245	762.5	970.227	0.917982	-0.123462	0.123929	-0.996236	0.319136	0.390392	rac-gtp binding protein	Small GTPase superfamily
AAEL001854	119.5	68.5	90.0944	0.980921	-0.0277911	0.309332	-0.0898422	0.928413	0.942488	hypothetical protein
AAEL001855	24	2.5	10.6001	4.87583	2.28565	0.945744	2.41677	0.0156588	0.0241399	zinc carboxypeptidase	Peptidase M14, carboxypeptidase A
AAEL001856	1372	404.5	780.162	1.90417	0.929165	0.133602	6.95475	3.53e-12	1.04e-11	adenosine kinase	Carbohydrate/puine kinase, PfkB, conserved site
AAEL001857	14.5	9	11.4381	0.904915	-0.144146	0.807382	-0.178536	0.858302	0.882025	hypothetical protein	SET domain
AAEL001858	997	357	608.44	1.56664	0.64767	0.162379	3.98862	6.65e-05	0.000128691	hypothetical protein
AAEL001859	875	832.5	878.952	0.590836	-0.759171	0.126414	-6.00544	1.91e-09	4.97e-09	vesicle protein sorting-associated	Sec1-like, domain 2
AAEL001860	754.5	728	764.229	0.583603	-0.776941	0.139259	-5.5791	2.42e-08	5.95e-08	hypothetical protein	Coiled-coil domain containing protein 32
AAEL001861	4355	608.5	2027.46	4.01451	2.00522	0.117391	17.0816	2.03e-65	2.25e-64	nuclear pore complex protein nup154	WD40-repeat-containing domain
AAEL001862	23	2.5	10.1868	4.64221	2.21481	0.993149	2.23009	0.0257413	0.0385742	hypothetical protein	DAN
AAEL001863	13813	152.5	5258.46	50.5876	5.66071	0.14488	39.0718	0	0	zinc carboxypeptidase	Peptidase M14, carboxypeptidase A
AAEL001864	2003	4668.5	3848.11	0.241278	-2.05123	0.100515	-20.4072	1.44e-92	2.33e-91	Eukaryotic translation initiation factor 4E binding protein (4EBP)	Eukaryotic translation initiation factor 4E binding
AAEL001865	3160.5	1948.5	2473.14	0.911848	-0.133135	0.10817	-1.23079	0.218401	0.278732	NADH dehydrogenase, putative	NADH-ubiquinone oxidoreductase, subunit 10
AAEL001866	388.5	820.5	690.408	0.266303	-1.90886	0.144618	-13.1993	8.85e-40	5.96e-39	hypothetical protein
AAEL001867	293	1.5	110.186	89.1232	6.47773	0.769114	8.42233	3.69e-17	1.34e-16	sodium-dependent phosphate transporter	Major facilitator superfamily
AAEL001868	5.5	0.5	2.36842	4.05652	2.02024	1.61959	1.24738	0.212258	0.271579		Zinc finger, C2H2
AAEL001869	5265.5	3800	4485.87	0.778876	-0.360535	0.0938174	-3.84295	0.000121566	0.000230543	gmp synthase	Class I glutamine amidotransferase-like
AAEL001870	6.5	8.5	8.04385	0.45776	-1.12734	0.970998	-1.16101	0.245639	0.310177	glycerate kinase	MOFRL domain
AAEL001871	310	43.5	144.493	3.96993	1.98912	0.276458	7.195	6.25e-13	1.91e-12	hypothetical protein	DNA methylase, N-6 adenine-specific, eukaryotic
AAEL001872	16498.5	10739	13284.9	0.863626	-0.211521	0.0905895	-2.33494	0.0195464	0.0297336	voltage-dependent anion-selective channel	Porin, eukaryotic type
AAEL001873	0	0.5	0.324499	0.549749	-0.863155	1.8963	-0.455179	0.648981	0.708545	hypothetical protein
AAEL001874	1425.5	957	1167.13	0.836768	-0.2571	0.117253	-2.1927	0.0283293	0.0421748	cop9 complex subunit	Proteasome component (PCI) domain
AAEL001875	1077	122	482.476	4.94623	2.30633	0.172594	13.3627	9.98e-41	6.89e-40	hypothetical protein	Uncharacterised protein family UPF0047
AAEL001876	1245.5	53.5	499.888	12.9929	3.69965	0.200422	18.4593	4.39e-76	5.7e-75	decapentaplegic, deca	Cystine-knot cytokine
AAEL001877	133	22	64.1777	3.36679	1.75137	0.408793	4.28425	1.83e-05	3.72e-05	fucosyltransferase 11 (fut11)	Glycosyl transferase, family 10
AAEL001878	8.5	29.5	22.7151	0.170288	-2.55395	0.628661	-4.06253	4.85e-05	9.52e-05	lipase	Alpha/Beta hydrolase fold
AAEL001879	1045	200.5	522.804	2.91976	1.54585	0.161741	9.55758	1.21e-21	5.1e-21	hypothetical protein	BESS motif
AAEL001880	0	0	0	NA	NA	NA	NA	NA	NA	hypothetical protein	Mitochondrial F1-F0 ATP synthase subunit F, predicted
AAEL001881	55.5	146	117.672	0.215649	-2.21324	0.293993	-7.52822	5.14e-14	1.65e-13	hypothetical protein	Tetratricopeptide-like helical domain
AAEL001882	17.5	70.5	53.3416	0.142934	-2.80658	0.430226	-6.5235	6.87e-11	1.92e-10	hypothetical protein	Beta-1,3-glucan-binding protein, N-terminal
AAEL001883	389	270	324.395	0.80992	-0.304149	0.175977	-1.72835	0.0839261	0.116713	mediator complex, 80kD-subunit, putative	Mediator complex, subunit Med17
AAEL001884	149.5	163.5	163.936	0.516485	-0.953201	0.247085	-3.85778	0.00011442	0.000217493	hypothetical protein	Extracellular ligand-binding receptor
AAEL001885	0	0	0	NA	NA	NA	NA	NA	NA	hypothetical protein	Mitochondrial F1-F0 ATP synthase subunit F, predicted
AAEL001886	653.5	88	302.362	4.14846	2.05258	0.204914	10.0168	1.29e-23	5.8e-23	zinc finger protein, putative	Zinc finger, C2H2-like
AAEL001887	2713	40769	28081.3	0.0374663	-4.73826	0.0916998	-51.6714	0	0	glutamine synthetase 1, 2 (glutamate-amonia ligase) (gs)	Glutamine synthetase/guanido kinase, catalytic domain
AAEL001888	577	417	492.202	0.777274	-0.363504	0.151468	-2.39988	0.0164004	0.0251965	hypothetical protein
AAEL001889	2.5	0	0.93416	3.62063	1.85624	1.89805	0.977975	0.328087	0.399591	splicing factor pTSR1, putative	Nucleotide-binding alpha-beta plait domain
AAEL001890	254.5	229.5	247.389	0.624328	-0.679625	0.205075	-3.31404	0.000919596	0.00161464	hypothetical protein	Pleckstrin homology domain
AAEL001891	363.5	117.5	213.68	1.73405	0.794146	0.213048	3.72754	0.000193355	0.000360862	hypothetical protein	BEN domain
AAEL001892	388	687.5	601.287	0.317694	-1.65429	0.147023	-11.2519	2.27e-29	1.19e-28	hypothetical protein	Beta-1,3-glucan-binding protein, N-terminal
AAEL001893	42.5	79	68.5175	0.304878	-1.71369	0.369846	-4.63353	3.59e-06	7.69e-06	zinc finger protein	Zinc finger, AD-type
AAEL001894	9.5	1.5	4.54638	3.05517	1.61125	1.24636	1.29277	0.196092	0.253452	kek1	Cysteine-rich flanking region, C-terminal
AAEL001895	0	34.5	22.9405	0.00656378	-7.25126	1.33715	-5.42293	5.86e-08	1.41e-07	lactosylceramide 4-alpha-galactosyltransferase (alpha- 1,4-galactosyltransferase)	Nucleotide-diphospho-sugar transferases
AAEL001896	5132.5	3683	4359.63	0.782676	-0.353512	0.0967744	-3.65295	0.000259242	0.000477623	UDP-N-acetylglucosamine: polypeptide-N-acetylglucosaminyl transferase, putative	Tetratricopeptide repeat-containing domain
AAEL001897	52	67.5	64.2536	0.435497	-1.19927	0.35899	-3.34067	0.000835767	0.00147164	hypothetical protein	Beta-1,3-glucan-binding protein, N-terminal
AAEL001898	6800.5	2211	4003.32	1.72604	0.787464	0.106374	7.4028	1.33e-13	4.21e-13	hypothetical protein	Tubulin-tyrosine ligase/Tubulin polyglutamylase
AAEL001899	9	11.5	11.0136	0.457291	-1.12882	0.824698	-1.36876	0.171074	0.223971	Juvenile hormone-inducible protein, putative	Protein of unknown function DUF227
AAEL001900	17.5	3002	2000.51	0.00336077	-8.21699	0.262159	-31.3435	1.19e-215	6.37e-214	lactosylceramide 4-alpha-galactosyltransferase (alpha- 1,4-galactosyltransferase)	Nucleotide-diphospho-sugar transferases
AAEL001901	163.5	421.5	340.819	0.218899	-2.19166	0.188233	-11.6433	2.48e-31	1.37e-30	MRAS2, putative	Small GTPase superfamily
AAEL001902	2866.5	16703	12165.6	0.0966074	-3.37172	0.106614	-31.6255	1.65e-219	9.05e-218	glutamate decarboxylase	Pyridoxal-phosphate binding site
AAEL001903	29	1	11.4672	12.6754	3.66396	1.09366	3.35017	0.000807612	0.00142427	hypothetical protein	Zinc finger, AD-type
AAEL001904	2267.5	1483.5	1829.89	0.858917	-0.219409	0.111217	-1.9728	0.0485185	0.0700056	arp2/3	Actin-related protein 2/3 complex subunit 2
AAEL001905	229	0.5	85.8128	148.809	7.21731	1.05274	6.85576	7.09e-12	2.08e-11	hypothetical protein	Transmembrane inner ear expressed protein
AAEL001906	1901	1475.5	1688.09	0.724668	-0.464607	0.110399	-4.20844	2.57e-05	5.15e-05	pnuts protein	Transcription factor IIS, N-terminal
AAEL001907	0	0	0	NA	NA	NA	NA	NA	NA	forkhead box protein (AaegFOXG)
AAEL001908	63	0.5	23.8039	43.3928	5.43938	1.15023	4.72895	2.26e-06	4.9e-06	hypothetical protein
AAEL001909	442.5	184.5	287.628	1.34733	0.430106	0.190132	2.26215	0.0236882	0.0356528	mitochondrial ribosomal protein, S21, putative	Ribosomal protein S21
AAEL001910	2446.5	466.5	1221.13	2.94319	1.55738	0.138043	11.2818	1.61e-29	8.51e-29	zinc finger protein	Zinc finger, C2H2-like
AAEL001911	0	0	0	NA	NA	NA	NA	NA	NA	hypothetical protein
AAEL001912	8	4	5.63832	1.11179	0.152879	1.07394	0.142354	0.886801	0.90709	forkhead protein/ forkhead protein domain	Transcription factor, fork head
AAEL001913	13055.5	25508.5	21814.8	0.287753	-1.7971	0.0927355	-19.3788	1.17e-83	1.69e-82	hypothetical protein	BRICHOS domain
AAEL001914	575	4786	3388.91	0.0677661	-3.88329	0.116475	-33.3401	1.01e-243	6.56e-242	scavenger receptor, putative	Pectin lyase fold
AAEL001915	325.5	343.5	349.472	0.532766	-0.908427	0.173818	-5.22631	1.73e-07	4.02e-07	tyrosine protein kinase	Tyrosine-protein kinase, active site
AAEL001916	7424.5	5392.5	6348.87	0.773493	-0.37054	0.0923154	-4.01385	5.97e-05	0.000116235	eukaryotic translation initiation factor 4e	Translation Initiation factor eIF- 4e-like domain
AAEL001917	461.5	79.5	224.817	3.25021	1.70053	0.220133	7.72501	1.12e-14	3.69e-14	ribosome biogenesis protein brix	Brix domain
AAEL001918	387	663	584.051	0.328986	-1.6039	0.151718	-10.5716	4.03e-26	1.95e-25	hypothetical protein	Folded gastrulation, N-terminal domain
AAEL001919	2715	2323.5	2555.01	0.656417	-0.607316	0.104855	-5.79194	6.96e-09	1.76e-08	protein tyrosine phosphatase, non-receptor type nt1	Protein-tyrosine phosphatase-like
AAEL001920	101.5	24.5	54.1111	2.30957	1.20762	0.403223	2.99493	0.00274511	0.0046036	hypothetical protein	SET domain
AAEL001921	735.5	3624	2677.72	0.114296	-3.12916	0.123137	-25.4119	1.86e-142	5.25e-141	hypothetical protein	2OGFeDO domain, nucleic acid-modifying type
AAEL001922	609	28.5	246.087	11.8627	3.56836	0.262554	13.5909	4.53e-42	3.22e-41	hypothetical protein
AAEL001923	0	0	0	NA	NA	NA	NA	NA	NA	hypothetical protein
AAEL001924	276	58.5	141.785	2.6417	1.40146	0.263604	5.31655	1.06e-07	2.5e-07	zinc finger protein	Zinc finger, C2H2-like
AAEL001925	44.5	6	20.5691	3.9945	1.99801	0.671203	2.97677	0.00291305	0.00487198	hypothetical protein	Zinc finger, CXXC-type
AAEL001926	240	52	124.076	2.58107	1.36797	0.277282	4.9335	8.08e-07	1.81e-06	mitochondrial ribosomal protein, S34, putative	Mitochondrial 28S ribosomal protein S34
AAEL001927	25	1.5	10.321	7.89724	2.98135	1.02575	2.90649	0.00365506	0.00605277	hypothetical protein
AAEL001928	228	124.5	167.754	1.02772	0.0394476	0.233235	0.169133	0.865692	0.888447	actin	Actin family
AAEL001929	707	201.5	397.955	1.96722	0.976159	0.180179	5.41771	6.04e-08	1.45e-07	hypothetical protein	Cystine-knot cytokine
AAEL001930	1453	1454	1507.76	0.56183	-0.831793	0.114365	-7.27313	3.51e-13	1.09e-12	pra1 protein	Prenylated rab acceptor PRA1
AAEL001931	59.5	34.5	45.1714	0.96665	-0.0489342	0.425423	-0.115025	0.908425	0.925754	o-sialoglycoprotein endopeptidase	Kae1/YgjD family
AAEL001932	193.5	32.5	93.7937	3.31473	1.72889	0.323241	5.34861	8.86e-08	2.1e-07	hypothetical protein	Death domain
AAEL001933	792.5	44.5	325.014	9.9198	3.31031	0.226953	14.5859	3.46e-48	2.76e-47	membrane associated ring finger 1,8	Zinc finger, RING-CH-type
AAEL001934	671.5	62.5	292.042	6.0017	2.58537	0.212576	12.1621	4.95e-34	2.93e-33	hypothetical protein	Zinc finger, AD-type
AAEL001935	1331.5	13015.5	9142.38	0.0575284	-4.11958	0.0991495	-41.5492	0	0	ctl transporter	Choline transporter-like
AAEL001936	50.5	7.5	23.8358	3.64355	1.86535	0.62273	2.99544	0.00274054	0.00459645	hypothetical protein	SET domain
AAEL001937	1002.5	3799.5	2896.91	0.148601	-2.75048	0.117026	-23.5033	3.78e-122	8.64e-121	selenium-binding protein	Selenium-binding protein
AAEL001938	31	12	19.5175	1.4411	0.52717	0.634117	0.831345	0.405779	0.479801	ATP-binding cassette sub-family A member 3, putative	ABC transporter-like
AAEL001939	6879	711.5	3037.24	5.42245	2.43895	0.108396	22.5004	4.11e-112	8.51e-111	hypothetical protein	Tudor domain
AAEL001940	1347.5	720	980.308	1.05134	0.0722351	0.125867	0.573899	0.566036	0.639551	phosphatidate cytidylyltransferase	Phosphatidate cytidylyltransferase, eukaryota
AAEL001941	14.5	1	6.07804	6.39318	2.67653	1.22446	2.18589	0.0288238	0.0428592	hypothetical protein	Zinc finger, C2H2-like
AAEL001942	34.5	17	24.1639	1.13466	0.182257	0.567517	0.321149	0.748098	0.792551	o-sialoglycoprotein endopeptidase	Kae1/YgjD family
AAEL001943	31.5	5.5	15.3917	3.06807	1.61733	0.749785	2.15706	0.0310011	0.0459029	mitochondrial ribosomal protein, S34, putative	Mitochondrial 28S ribosomal protein S34
AAEL001944	67.5	64.5	67.9684	0.591149	-0.758406	0.347965	-2.17955	0.029291	0.0435146	hypothetical protein	Yos1-like
AAEL001945	711.5	228	416.676	1.75196	0.808969	0.163426	4.95006	7.42e-07	1.66e-06	hypothetical protein	Zinc finger, U1-type
AAEL001946	2448.5	2618.5	2652.57	0.52562	-0.927908	0.102762	-9.02965	1.72e-19	6.77e-19	four and a half lim domains	Zinc finger, LIM-type
AAEL001947	0	0	0	NA	NA	NA	NA	NA	NA	hypothetical protein	Biogenesis of lysosome-related organelles complex-1, subunit 2
AAEL001948	899	1020	1013.29	0.49516	-1.01403	0.124646	-8.13532	4.11e-16	1.43e-15	myosin heavy chain
AAEL001949	541	12	209.821	24.6961	4.62621	0.34926	13.2458	4.77e-40	3.24e-39	hypothetical protein
AAEL001950	832	1140	1067.07	0.410879	-1.28322	0.130484	-9.8343	8.01e-23	3.52e-22	hypothetical protein	Ubiquitin-associated/translation elongation factor EF1B, N-terminal, eukaryote
AAEL001951	107	37	64.42	1.61955	0.695596	0.363243	1.91496	0.0554978	0.0793714	actin	Actin family
AAEL001952	4761.5	3700	4235.49	0.722675	-0.46858	0.099539	-4.7075	2.51e-06	5.42e-06	28 kDa heat- and acid-stable phosphoprotein (PDGF-associated protein), putative	Casein kinase substrate, phosphoprotein PP28
AAEL001953	5	4	4.49175	0.733444	-0.447241	1.18783	-0.37652	0.70653	0.759455	hypothetical protein
AAEL001954	998	758.5	875.787	0.74004	-0.434326	0.129991	-3.34119	0.000834187	0.00146921	px serine/threonine kinase (pxk)	Phox homologous domain
AAEL001955	515	180.5	311.922	1.60207	0.679933	0.181749	3.74105	0.000183254	0.000342571	hypothetical protein	Protein of unknown function DUF4615
AAEL001956	5.5	8.5	7.71946	0.386542	-1.3713	0.957159	-1.43268	0.151949	0.20132	hypothetical protein	Zinc finger, LIM-type
AAEL001957	33	49.5	45.1723	0.379111	-1.39931	0.424864	-3.29354	0.000989336	0.00172929	hypothetical protein	Insect odorant-binding protein A10/Ejaculatory bulb-specific protein 3
AAEL001958	498.5	0.5	186.255	309.309	8.27291	1.01628	8.14037	3.94e-16	1.38e-15	hypothetical protein	Zinc finger, C2H2-like
AAEL001959	1310.5	5679	4261.27	0.129718	-2.94655	0.100375	-29.3555	2.03e-189	9.12e-188	hypothetical protein
AAEL001960	831	1480.5	1293.2	0.315885	-1.66253	0.124513	-13.3523	1.15e-40	7.91e-40	cytochrome P450	Cytochrome P450, E-class, group I
AAEL001961	49	86.5	75.6735	0.321228	-1.63833	0.33751	-4.85417	1.21e-06	2.68e-06	hypothetical protein
AAEL001962	1579	790.5	1113.61	1.12204	0.166119	0.119502	1.39009	0.1645	0.216322	hypothetical protein	Organic solute transporter subunit alpha/Transmembrane protein 184
AAEL001963	221	100.5	149.101	1.23681	0.306624	0.252907	1.2124	0.22536	0.286896	protein serine/threonine kinase, putative	Insect odorant-binding protein A10/Ejaculatory bulb-specific protein 3
AAEL001964	1127	64.5	463.579	9.76167	3.28713	0.201145	16.3421	4.95e-60	4.97e-59	protein serine/threonine kinase, putative	Insect odorant-binding protein A10/Ejaculatory bulb-specific protein 3
AAEL001965	701.5	511.5	601.99	0.770504	-0.376125	0.157349	-2.39039	0.0168303	0.0258302	imaginal disc growth factor	Chitinase insertion domain
AAEL001966	454	50	202.507	5.05871	2.33877	0.248911	9.396	5.67e-21	2.34e-20	zinc finger protein	Zinc finger, C2H2-like
AAEL001967	0	0	0	NA	NA	NA	NA	NA	NA	protein serine/threonine kinase, putative	Insect odorant-binding protein A10/Ejaculatory bulb-specific protein 3
AAEL001968	1433.5	2471	2175.89	0.325976	-1.61716	0.10664	-15.1647	6.06e-52	5.26e-51	zinc transporter	Zinc/iron permease
AAEL001969	2219.5	1222.5	1640.83	1.02013	0.0287502	0.12538	0.229305	0.818632	0.854162	protein serine/threonine kinase, putative	Insect odorant-binding protein A10/Ejaculatory bulb-specific protein 3
AAEL001970	0.5	13.5	9.09924	0.0358908	-4.80024	1.2744	-3.76667	0.000165437	0.000310481	hypothetical protein
AAEL001971	499.5	170	299.004	1.64661	0.719496	0.201524	3.57027	0.000356609	0.00064909	hypothetical protein	WW domain binding protein 11
AAEL001972	104.5	79	91.6491	0.742909	-0.428742	0.314074	-1.3651	0.172222	0.225315	TATA box binding protein (TBP)-associated factor, putative	Transcription initiation factor IID, 18kDa subunit
AAEL001973	79	142.5	124.07	0.312995	-1.67579	0.277872	-6.03081	1.63e-09	4.27e-09	hypothetical protein
AAEL001974	505.5	133.5	277.376	2.12181	1.0853	0.196017	5.53677	3.08e-08	7.53e-08	hypothetical protein	CHCH
AAEL001975	0	0	0	NA	NA	NA	NA	NA	NA	protein serine/threonine kinase, putative	Insect odorant-binding protein A10/Ejaculatory bulb-specific protein 3
AAEL001976	672	11	257.85	33.3428	5.0593	0.351637	14.3879	6.17e-47	4.82e-46	camp-dependent protein kinase catalytic subunit	AGC-kinase, C-terminal
AAEL001977	1490	511	894.51	1.63781	0.711769	0.132395	5.37608	7.61e-08	1.81e-07	hypothetical protein	Protein of unknown function DUF3677
AAEL001978	0	0	0	NA	NA	NA	NA	NA	NA	uroporphyrinogen iii synthase	Tetrapyrrole biosynthesis, uroporphyrinogen III synthase
AAEL001979	3528	5343.5	4862.08	0.371256	-1.42951	0.0938605	-15.2302	2.23e-52	1.95e-51	membrane traffic protein	FCH domain
AAEL001980	6.5	0	2.4232	9.76649	3.28784	1.67556	1.96223	0.0497352	0.0716214	protein serine/threonine kinase, putative	Insect odorant-binding protein A10/Ejaculatory bulb-specific protein 3
AAEL001981	0.5	0.5	0.524741	0.755101	-0.405258	1.95364	-0.207437	0.835669	0.865255	protein serine/threonine kinase, putative	Insect odorant-binding protein A10/Ejaculatory bulb-specific protein 3
AAEL001982	733.5	2349.5	1834.58	0.175563	-2.50994	0.11147	-22.5166	2.85e-112	5.93e-111	endoplasmic reticulum-resident kdel protein	Immunoglobulin E-set
AAEL001984	1073	147	497.801	4.08422	2.03006	0.169802	11.9555	6.08e-33	3.5e-32	hypothetical protein	Zinc finger, AD-type
AAEL001985	11	30.5	24.3257	0.210659	-2.24702	0.593359	-3.78694	0.000152512	0.000286979	protein serine/threonine kinase, putative	Insect odorant-binding protein A10/Ejaculatory bulb-specific protein 3
AAEL001986	740	140	368.738	2.95969	1.56545	0.188468	8.30619	9.88e-17	3.53e-16	kinesin-like protein KIF1B	Forkhead-associated (FHA) domain
AAEL001987	0	0	0	NA	NA	NA	NA	NA	NA	protein serine/threonine kinase, putative	Insect odorant-binding protein A10/Ejaculatory bulb-specific protein 3
AAEL001988	0	0	0	NA	NA	NA	NA	NA	NA	protein serine/threonine kinase, putative	Insect odorant-binding protein A10/Ejaculatory bulb-specific protein 3
AAEL001989	0	0	0	NA	NA	NA	NA	NA	NA	protein serine/threonine kinase, putative	Insect odorant-binding protein A10/Ejaculatory bulb-specific protein 3
AAEL001990	85	1	32.3418	36.5585	5.19214	0.949895	5.46601	4.6e-08	1.11e-07	hypothetical protein
AAEL001991	0	0	0	NA	NA	NA	NA	NA	NA	protein serine/threonine kinase, putative	Insect odorant-binding protein A10/Ejaculatory bulb-specific protein 3
AAEL001992	341	92	188.275	2.07203	1.05105	0.240523	4.36983	1.24e-05	2.55e-05	hypothetical protein
AAEL001993	0	0	0	NA	NA	NA	NA	NA	NA	protein serine/threonine kinase, putative	Insect odorant-binding protein A10/Ejaculatory bulb-specific protein 3
AAEL001994	0	0	0	NA	NA	NA	NA	NA	NA	protein serine/threonine kinase, putative	Insect odorant-binding protein A10/Ejaculatory bulb-specific protein 3
AAEL001995	0	0.5	0.33978	0.549749	-0.863155	1.8963	-0.455179	0.648981	0.708545	protein serine/threonine kinase, putative	Insect odorant-binding protein A10/Ejaculatory bulb-specific protein 3
AAEL001996	1370	182	631.384	4.22205	2.07794	0.158817	13.0839	4.07e-39	2.71e-38	hypothetical protein	Zinc finger, AD-type
AAEL001997	815	154.5	406.629	2.95975	1.56548	0.173479	9.02402	1.81e-19	7.12e-19	hypothetical protein	Nucleotide-binding alpha-beta plait domain
AAEL001998	4677.5	10280	8573.01	0.256009	-1.96573	0.105331	-18.6624	1e-77	1.33e-76	hypothetical protein	CUB domain
AAEL001999	0	0.5	0.33978	0.549749	-0.863155	1.8963	-0.455179	0.648981	0.708545	protein serine/threonine kinase, putative	Insect odorant-binding protein A10/Ejaculatory bulb-specific protein 3
AAEL002000	5	3	3.87644	0.940053	-0.0891854	1.24994	-0.0713519	0.943118	0.954796	zinc carboxypeptidase	Peptidase M14, carboxypeptidase A
AAEL002001	0.5	0	0.18808	1.1742	0.231673	1.8963	0.122171	0.902763	NA	protein serine/threonine kinase, putative	Insect odorant-binding protein A10/Ejaculatory bulb-specific protein 3
AAEL002002	476.5	171.5	291.636	1.56029	0.641812	0.188072	3.41258	0.000643504	0.00114385	mitochondrial ribosomal protein, S18B, putative	Ribosomal protein S18
AAEL002003	0	0	0	NA	NA	NA	NA	NA	NA	protein serine/threonine kinase, putative	Insect odorant-binding protein A10/Ejaculatory bulb-specific protein 3
AAEL002004	0	1	0.664279	0.279741	-1.83784	1.94876	-0.94308	0.34564	0.417499	protein serine/threonine kinase, putative	Insect odorant-binding protein A10/Ejaculatory bulb-specific protein 3
AAEL002005	11	46	34.728	0.140758	-2.82871	0.579066	-4.88495	1.03e-06	2.3e-06	cytochrome P450	Cytochrome P450, E-class, group I
AAEL002006	1420	159.5	635.287	4.98846	2.31859	0.156871	14.7802	1.97e-49	1.62e-48	hypothetical protein	Parallel beta-helix repeat
AAEL002007	0	0.5	0.33978	0.549749	-0.863155	1.8963	-0.455179	0.648981	0.708545	protein serine/threonine kinase, putative	Insect odorant-binding protein A10/Ejaculatory bulb-specific protein 3
AAEL002009	624	938.5	856.251	0.3738	-1.41966	0.129001	-11.005	3.61e-28	1.84e-27	neutral Sphingomyelinase, putative	Endonuclease/exonuclease/phosphatase
AAEL002010	710	120.5	344.642	3.30584	1.72502	0.188598	9.14656	5.88e-20	2.35e-19	hypothetical protein	Cell division cycle protein 123
AAEL002011	0.5	0.5	0.524741	0.755101	-0.405258	1.95364	-0.207437	0.835669	0.865255	hypothetical protein	Insect odorant-binding protein A10/Ejaculatory bulb-specific protein 3
AAEL002012	1294.5	512.5	822.969	1.4179	0.503751	0.132611	3.79872	0.000145444	0.000274001	Phosphorylated adaptor for RNA export, putative	Phosphorylated adapter RNA export protein, RNA-binding domain
AAEL002013	389	98.5	210.438	2.21367	1.14644	0.217437	5.2725	1.35e-07	3.16e-07	hypothetical protein	Zinc finger, AD-type
AAEL002014	1065	369	642.046	1.62035	0.696306	0.14229	4.89358	9.9e-07	2.2e-06	hypothetical protein	Pyridine nucleotide-disulphide oxidoreductase, FAD/NAD(P)-binding domain
AAEL002015	3	0	1.12848	3.97555	1.99115	1.90998	1.0425	0.297181	0.366872	protein serine/threonine kinase, putative	Insect odorant-binding protein A10/Ejaculatory bulb-specific protein 3
AAEL002016	1721.5	416.5	918.309	2.32039	1.21437	0.130367	9.31497	1.22e-20	4.97e-20	disulfide oxidoreductase	Pyridine nucleotide-disulphide oxidoreductase, FAD/NAD(P)-binding domain
AAEL002017	0	0	0	NA	NA	NA	NA	NA	NA	protein serine/threonine kinase, putative	Insect odorant-binding protein A10/Ejaculatory bulb-specific protein 3
AAEL002018	43	73	64.6401	0.333531	-1.58411	0.367158	-4.31451	1.6e-05	3.26e-05	hypothetical protein
AAEL002019	467	291.5	367.715	0.900888	-0.15058	0.170187	-0.884792	0.376269	0.45005	hypothetical protein	Tetratricopeptide repeat
AAEL002021	0	0	0	NA	NA	NA	NA	NA	NA	protein serine/threonine kinase, putative	Insect odorant-binding protein A10/Ejaculatory bulb-specific protein 3
AAEL002022	6.5	1	3.11524	2.88681	1.52948	1.47377	1.0378	0.299363	0.369261	protein serine/threonine kinase, putative	Insect odorant-binding protein A10/Ejaculatory bulb-specific protein 3
AAEL002023	6508.5	2324	3970.84	1.57356	0.654037	0.0958549	6.8232	8.9e-12	2.6e-11	imaginal disc growth factor	Chitinase insertion domain
AAEL002024	0	2	1.32856	0.132555	-2.91534	1.84232	-1.58243	0.113551	0.15413	protein serine/threonine kinase, putative	Insect odorant-binding protein A10/Ejaculatory bulb-specific protein 3
AAEL002026	0	0	0	NA	NA	NA	NA	NA	NA	protein serine/threonine kinase, putative	Insect odorant-binding protein A10/Ejaculatory bulb-specific protein 3
AAEL002027	0	0	0	NA	NA	NA	NA	NA	NA	protein serine/threonine kinase, putative	Insect odorant-binding protein A10/Ejaculatory bulb-specific protein 3
AAEL002028	5.5	1	2.72348	2.46854	1.30366	1.5129	0.861695	0.388855	0.463196	protein serine/threonine kinase, putative	Insect odorant-binding protein A10/Ejaculatory bulb-specific protein 3
AAEL002029	1	4	3.01487	0.196261	-2.34915	1.44477	-1.62597	0.103957	0.142124	protein serine/threonine kinase, putative	Insect odorant-binding protein A10/Ejaculatory bulb-specific protein 3
AAEL002030	0	0	0	NA	NA	NA	NA	NA	NA	hypothetical protein
AAEL002031	1556	3336	2796.22	0.262516	-1.92952	0.116744	-16.5277	2.32e-61	2.37e-60	cytochrome P450	Cytochrome P450, E-class, group IV
AAEL002032	71	2.5	28.1236	14.3099	3.83894	0.757488	5.06799	4.02e-07	9.15e-07	hypothetical protein
AAEL002033	0	0	0	NA	NA	NA	NA	NA	NA	NBP2b protein, putative
AAEL002034	0	0	0	NA	NA	NA	NA	NA	NA	protein serine/threonine kinase, putative	Insect odorant-binding protein A10/Ejaculatory bulb-specific protein 3
AAEL002035	0.5	0	0.18808	1.1742	0.231673	1.8963	0.122171	0.902763	NA	protein serine/threonine kinase, putative	Insect odorant-binding protein A10/Ejaculatory bulb-specific protein 3
AAEL002036	11062.5	55	4160.86	111.945	6.80665	0.171771	39.6263	0	0	hypothetical protein	Tudor domain
AAEL002037	3759.5	1466	2372.27	1.44176	0.527828	0.132836	3.97352	7.08e-05	0.000136864	hypothetical protein	DDT domain superfamily
AAEL002038	1	0	0.37304	1.65355	0.725569	1.93707	0.374571	0.70798	0.759455	protein serine/threonine kinase, putative	Insect odorant-binding protein A10/Ejaculatory bulb-specific protein 3
AAEL002039	68	164	134.121	0.234622	-2.09159	0.274938	-7.60749	2.79e-14	9.08e-14	nadph oxidase	NADPH oxidase 5
AAEL002040	0.5	0	0.18808	1.1742	0.231673	1.8963	0.122171	0.902763	NA	protein serine/threonine kinase, putative	Insect odorant-binding protein A10/Ejaculatory bulb-specific protein 3
AAEL002041	1	0	0.37304	1.65355	0.725569	1.93707	0.374571	0.70798	0.759455	protein serine/threonine kinase, putative	Insect odorant-binding protein A10/Ejaculatory bulb-specific protein 3
AAEL002042	38	4	16.7837	5.00004	2.32194	0.790058	2.93895	0.00329329	0.00547821	deoxyribonuclease I, putative	DNA/RNA non-specific endonuclease
AAEL002043	46	6	21.1031	4.13403	2.04755	0.702963	2.91274	0.00358273	0.00593964	cytochrome P450	Cytochrome P450, E-class, group I
AAEL002044	106.5	11	47.0006	5.30876	2.40838	0.477454	5.04421	4.55e-07	1.03e-06	hypothetical protein	Zinc finger, C2H2-like
AAEL002045	127.5	20.5	61.1861	3.44436	1.78424	0.396628	4.49851	6.84e-06	1.43e-05	hypothetical protein	Zinc finger, C2H2-like
AAEL002046	756.5	2	283.766	178.641	7.48092	0.668807	11.1855	4.8e-29	2.51e-28	cytochrome P450	Cytochrome P450, E-class, group I
AAEL002047	18734.5	12709	15432.9	0.82861	-0.271236	0.100264	-2.70522	0.00682602	0.0109879	40S ribosomal protein S10	Plectin/S10, N-terminal
AAEL002048	1345	690.5	960.016	1.09417	0.129839	0.123625	1.05027	0.293595	0.363074	histidyl-tRNA synthetase	Histidine-tRNA ligase
AAEL002049	1368	15.5	520.602	40.5118	5.34027	0.886993	6.02064	1.74e-09	4.54e-09	circadian protein clock/arnt/bmal/pas	Nuclear translocator
AAEL002050	224.5	123.5	165.717	1.02237	0.0319172	0.236231	0.13511	0.892525	0.911874	hypothetical protein	Nitric oxide synthase-interacting
AAEL002051	404.5	492.5	477.745	0.461937	-1.11423	0.155418	-7.16925	7.54e-13	2.3e-12	sodium/hydrogen exchanger 7, 9 (nhe7, nhe9)	Cation/H+ exchanger, CPA1 family
AAEL002052	0	0	0	NA	NA	NA	NA	NA	NA	hypothetical protein	Ribonuclease Zc3h12a-like
AAEL002053	36	7.5	18.4897	2.58643	1.37096	0.713305	1.92199	0.0546075	0.0781737	homeobox protein abdominal-A, putative
AAEL002054	57.5	6.5	25.7338	4.77261	2.25478	0.623204	3.61804	0.000296838	0.00054364	hypothetical protein	Pleckstrin homology-like domain
AAEL002055	22.5	90.5	68.4126	0.142442	-2.81156	0.388463	-7.23765	4.57e-13	1.4e-12	neuroendocrine protein 7b2	Neuroendocrine 7B2 precursor
AAEL002056	835	107	382.327	4.36774	2.12689	0.186283	11.4175	3.42e-30	1.83e-29	hypothetical protein	Thiouridylase, cytoplasmic, subunit 2
AAEL002057	213	545	442.156	0.219789	-2.18581	0.174126	-12.553	3.83e-36	2.38e-35	hypothetical protein	Zinc finger, AD-type
AAEL002058	142	17.5	64.6133	4.48079	2.16375	0.400062	5.40854	6.35e-08	1.52e-07	hypothetical protein
AAEL002059	790	215.5	437.652	2.05725	1.04072	0.162132	6.41898	1.37e-10	3.78e-10	hypothetical protein
AAEL002060	239.5	11.5	96.9027	11.4191	3.51338	0.40414	8.69346	3.52e-18	1.32e-17	hypothetical protein	Cold-shock conserved site
AAEL002061	3188	1844.5	2413.92	0.970415	-0.0433258	0.104473	-0.414706	0.678357	0.73557	cation-transporting atpase 13a1 (g-box binding protein)	P-type ATPase, phosphorylation site
AAEL002062	981.5	407.5	635.55	1.35549	0.438816	0.164525	2.66717	0.00764922	0.0122358	nuclear hormone receptor ftz-f1 (ftz-f1 alpha)	Nuclear hormone receptor family 5
AAEL002063	159	143.5	154.599	0.623396	-0.68178	0.238852	-2.8544	0.00431175	0.00709342	cationic amino acid transporter	Amino acid/polyamine transporter I
AAEL002064	84.5	23.5	47.0556	2.00523	1.00376	0.429305	2.33812	0.0193812	0.0295095	hypothetical protein	DNA/RNA non-specific endonuclease, active site
AAEL002065	696.5	722.5	739.742	0.542169	-0.883185	0.137743	-6.41183	1.44e-10	3.96e-10	hydroxymethylglutaryl-coa lyase	Aldolase-type TIM barrel
AAEL002066	5.5	1.5	3.0695	1.80983	0.855855	1.43412	0.596782	0.550653	0.62537	hypothetical protein	Apple-like
AAEL002067	27.5	0	10.257	42.9884	5.42588	1.40216	3.86965	0.000108992	0.000207629	cytochrome P450	Cytochrome P450, E-class, group I
AAEL002068	2628	1565	2018.76	0.943576	-0.0837893	0.105592	-0.793519	0.427475	0.501529	mitochondrial processing peptidase alpha subunit	Peptidase M16, zinc-binding site
AAEL002069	602	199	356.742	1.69646	0.762526	0.174165	4.37818	1.2e-05	2.46e-05	malonyl coa-acyl carrier protein transacylase	Acyl transferase
AAEL002070	240.5	33.5	111.979	3.9978	1.99921	0.304466	6.56627	5.16e-11	1.45e-10		Protein SOGA
AAEL002071	8.5	0.5	3.50314	6.18919	2.62975	1.50283	1.74986	0.0801424	0.111776	cytochrome P450	Cytochrome P450, E-class, group I
AAEL002072	1	2	1.69848	0.38402	-1.38075	1.68434	-0.819757	0.412355	0.486411	hypothetical protein	Protein of unknown function DUF4779
AAEL002073	0	0	0	NA	NA	NA	NA	NA	NA	expressed protein (FTZF1)
AAEL002074	645	279.5	426.269	1.29689	0.375056	0.166297	2.25533	0.0241127	0.0362511	hypothetical protein
AAEL002075	28.5	17.5	22.232	0.917665	-0.12396	0.582806	-0.212695	0.831565	0.864271	hypothetical protein
AAEL002076	78.5	22.5	44.2092	1.9483	0.962217	0.446305	2.15596	0.0310867	0.0460205	outer mitochondrial translocase subunit, putative	Mitochondrial import receptor subunit TOM7
AAEL002077	2577.5	2184.5	2412.22	0.662944	-0.593041	0.100983	-5.87268	4.29e-09	1.1e-08	uv excision repair protein rad23	Ubiquitin-associated/translation elongation factor EF1B, N-terminal, eukaryote
AAEL002078	707.5	296.5	461.127	1.33863	0.420755	0.160095	2.62815	0.00858503	0.0136574	hypothetical protein	Zinc finger, RING-type, conserved site
AAEL002079	140.5	77.5	103.909	1.01723	0.0246493	0.287308	0.0857938	0.93163	0.945067	TATA binding protein, putative	Beta2-adaptin/TBP, C-terminal domain
AAEL002080	1111.5	159	520.233	3.91534	1.96914	0.161293	12.2085	2.8e-34	1.67e-33	septin interacting protein, putative
AAEL002081	4635	1700	2858.23	1.53129	0.614749	0.100136	6.13915	8.3e-10	2.2e-09	hypothetical protein
AAEL002082	2219	882	1412.07	1.41364	0.499413	0.12534	3.98445	6.76e-05	0.00013087		Chromatin SPT2
AAEL002083	31778	16453	22776.9	1.0852	0.117961	0.0850817	1.38644	0.165611	0.21759	DEAD box ATP-dependent RNA helicase	RNA helicase, DEAD-box type, Q motif
AAEL002084	1243.5	328.5	681.248	2.1265	1.08848	0.151348	7.1919	6.39e-13	1.95e-12	suppressor of defective silencing	Sds3-like
AAEL002085	0.5	77	51.2917	0.00645167	-7.27611	1.06689	-6.81991	9.11e-12	2.66e-11	cytochrome P450	Cytochrome P450, E-class, group I
AAEL002086	518.5	274	375.189	1.06293	0.0880458	0.169184	0.520415	0.602775	0.672791	er lumen protein retaining receptor	ER lumen protein retaining receptor
AAEL002087	315.5	15246.5	10243.8	0.0116662	-6.42152	0.109195	-58.8078	0	0		2-oxo-4-hydroxy-4-carboxy-5-ureidoimidazoline decarboxylase, type 1
AAEL002088	30.5	10	17.9516	1.69329	0.75983	0.677162	1.12208	0.261828	0.327186	sodium channel, auxiliary protein, putative	Na+ channel auxiliary subunit TipE
AAEL002089	1476.5	707	1020.01	1.17387	0.231273	0.122717	1.8846	0.0594834	0.0847113	hypothetical protein	Rho GTPase-activating protein domain
AAEL002090	1582	427	872.726	2.0816	1.05769	0.142196	7.43825	1.02e-13	3.24e-13	hypothetical protein	Bromodomain
AAEL002091	2189	623.5	1230.23	1.96955	0.977869	0.124037	7.8837	3.18e-15	1.07e-14	hypothetical protein	Ovarian tumour, otubain
AAEL002092	0	965	640.387	0.000322266	-11.5995	1.22822	-9.44413	3.58e-21	1.49e-20	cuticle protein, putative	Insect cuticle protein
AAEL002093	164	256	230.841	0.361914	-1.46628	0.217087	-6.75434	1.43e-11	4.14e-11	hypothetical protein
AAEL002094	3	0.5	1.45266	2.31903	1.21352	1.77	0.685605	0.492962	0.568578	hypothetical protein	Zinc finger, C2H2-like
AAEL002095	49	67	62.7617	0.414738	-1.26973	0.370113	-3.43065	0.000602132	0.00107379	hypothetical protein
AAEL002096	9.5	1.5	4.52798	3.07094	1.61868	1.24958	1.29538	0.195188	0.252459	hypothetical protein	Protein of unknown function DUF2870
AAEL002097	681	499.5	585.626	0.76631	-0.383999	0.142024	-2.70375	0.00685613	0.0110315	hypothetical protein	Golgin subfamily A member 5
AAEL002098	1217	493	781.096	1.3868	0.471755	0.131481	3.58801	0.00033321	0.000607471		ERCC4 domain
AAEL002099	0	428	283.654	0.000666085	-10.552	1.27446	-8.27957	1.24e-16	4.4e-16	cuticle protein, putative	Insect cuticle protein
[truncated: 15,479 more rows]

## Sheet: Table S7 Cufflinks Gene
Gene_Id	FPKM of Adult	FPKM of Larva	FPKM foldchange	stat	pvalue	Description
AAEL000001	25.0299	9.72752	2.5731	5.51549	5e-05	bystin
AAEL000002	109.674	1.06691	102.796	11.8004	0.2062	hypothetical protein
AAEL000003	23.4132	11.5979	2.01874	4.14498	5e-05
AAEL000004	18.8194	3.83959	4.90141	8.97606	5e-05	glycosyltransferase
AAEL000005	40.7603	8.06019	5.05699	9.10277	5e-05	hypothetical protein
AAEL000006	26.0722	34.6599	0.75223	-1.6092	0.02275	phosphoenolpyruvate carboxykinase
AAEL000007	0.0812802	0.0173373	4.68817	0	1	hypothetical protein
AAEL000008	11.5221	11.2079	1.02803	0.164405	0.8114	wd and tetratricopeptide repeat protein
AAEL000009	5.38993	1.21069	4.45195	4.6406	5e-05	hypothetical protein
AAEL000010	1805.49	1752.89	1.03001	0.164388	0.8135	ribosomal protein L36, putative
AAEL000011	1.10444	4.52946	0.243835	-6.28851	5e-05	hypothetical protein
AAEL000012	0.183502	0	Inf	0	1	Gustatory receptor 61a, putative
AAEL000013	14.8144	21.1603	0.700103	-2.12428	0.00315	peptidyl-prolyl cis-trans isomerase (cyclophilin)
AAEL000014	0.422099	0.0221416	19.0636	0	1	cyclic-nucleotide-gated cation channel
AAEL000015	8.5814	7.46862	1.14899	0.79368	0.25665	phd finger transcription factor
AAEL000016	37.7924	28.0124	1.34913	1.783	0.0104	hypothetical protein
AAEL000017	0.199712	0.706128	0.282827	-1.67285	0.04335	hypothetical protein
AAEL000018	0.103038	0	Inf	0	1	hypothetical protein
AAEL000019	63.9612	0.457396	139.838	10.1199	0.0079	hypothetical protein
AAEL000020	6.89629	12.8248	0.537731	-3.53054	5e-05	hypothetical protein
AAEL000021	0.146024	1.00123	0.145845	-3.97636	0.00035	hypothetical protein
AAEL000022	22.6221	29.6855	0.762059	-1.6013	0.02495	hypothetical protein
AAEL000023	2.22655	0.0233277	95.4466	4.28216	0.0865	hypothetical protein
AAEL000024	2.52334	0.572677	4.40622	4.64712	5e-05	dopachrome-conversion enzyme (DCE), putative
AAEL000025	0.0262714	1.15423	0.022761	-1.11809	0.199	phosphoenolpyruvate carboxykinase
AAEL000026	16.9723	3.93047	4.31813	6.63929	5e-05	dynein light chain, putative
AAEL000027	0.0101312	0.0176269	0.574758	0	1	hypothetical protein
AAEL000028	39.85	30.145	1.32194	1.65737	0.01835	serine protease
AAEL000029	0.0447829	4.58583	0.0097655	-4.98752	0.02995	dopachrome-conversion enzyme (DCE), putative
AAEL000031	0	0	NA	0	1	hypothetical protein
AAEL000032	2132.13	2645.87	0.805833	-1.30676	0.05985	ribosomal protein S6
AAEL000033	15.531	4.02248	3.86105	7.59539	5e-05	hypothetical protein
AAEL000034	10.1124	0.86474	11.6942	10.8546	5e-05	meiotic recombination repair protein 11 (mre11)
AAEL000035	0.344085	0.123375	2.78894	0	1
AAEL000036	0.0136929	0.0250616	0.54637	0	1	hypothetical protein
AAEL000037	8.36162	5.27017	1.58659	2.30553	0.0009	serine protease
AAEL000038	24.6114	14.5678	1.68944	3.08816	5e-05	serine protease
AAEL000039	0.175289	0.0187851	9.33128	0	1	hypothetical protein
AAEL000041	0.0475845	0	Inf	0	1	forkhead box protein (AaegFOXM2)
AAEL000042	17.7197	11.1932	1.58308	1.82503	0.0093	hypothetical protein
AAEL000043	0.0580572	0	Inf	0	1	Gustatory receptor 64e, putative
AAEL000044	1.94324	72.8478	0.0266753	-17.0309	5e-05	ornithine decarboxylase
AAEL000045	1.32621	4.99652	0.265427	-4.1304	5e-05	nmda receptor glutamate-binding chain
AAEL000046	12.9382	4.61666	2.8025	5.09606	5e-05	hypothetical protein
AAEL000047	0	0.0580906	0	0	1	hypothetical protein
AAEL000048	0.30432	0.131471	2.31473	0	1	gustatory receptor for trehalose (trehalose receptor)
AAEL000049	11.1534	75.2269	0.148263	-10.7822	5e-05	three prime repair exonuclease 1, putative
AAEL000050	16.1731	40.7046	0.397329	-5.39341	5e-05	hypothetical protein
AAEL000051	0.997105	0	Inf	NA	0.00075	Odorant-binding protein 56e, putative
AAEL000053	9.06789	0.293249	30.9222	12.9998	5e-05	myotubularin
AAEL000054	4.63154	2.15577	2.14844	4.47541	5e-05	mixed-lineage leukemia protein, mll
AAEL000055	23.6945	47.0421	0.503687	-3.97741	5e-05	hypothetical protein
AAEL000056	0	0	NA	0	1	hypothetical protein
AAEL000057	1.48514	3.27975	0.452821	-3.70998	5e-05	toll
AAEL000058	0.109326	0.0350661	3.11771	0	1
AAEL000059	5.31212	0.798934	6.64901	6.12103	5e-05	proacrosin, putative
AAEL000060	0.142059	0	Inf	0	1	Gustatory receptor 64a, putative
AAEL000061	12.1907	0.724687	16.822	7.31628	5e-05	hypothetical protein
AAEL000062	4.80883	2.3813	2.01941	4.04415	5e-05	adenylate cyclase
AAEL000063	0.0295207	0	Inf	0	1	hypothetical protein
AAEL000064	21.3776	12.8389	1.66506	3.02552	5e-05	dopachrome-conversion enzyme (DCE) isoenzyme, putative
AAEL000065	6.05996	2.3475	2.58145	5.04247	5e-05	hypothetical protein
AAEL000066	0.792513	0.0172159	46.0338	2.7142	0.2062	hypothetical protein
AAEL000067	0.0203016	0.0362396	0.560205	0	1	hypothetical protein
AAEL000068	1731.81	1551.18	1.11645	0.608952	0.38465
AAEL000069	0	0	NA	0	1	Gustatory receptor 64a, putative
AAEL000070	16.0712	7.45803	2.15489	4.4754	5e-05	hypothetical protein
AAEL000071	0	0	NA	0	1	Odorant-binding protein 56a, putative
AAEL000072	0.770102	0.79442	0.969389	-0.00549474	0.94605	hypothetical protein
AAEL000073	0.509431	0	Inf	NA	0.0001	Odorant-binding protein 56e, putative
AAEL000074	22.3158	11.7162	1.9047	3.72849	5e-05	serine protease
AAEL000075	0.0147014	0	Inf	0	1	Gustatory receptor 64f, putative
AAEL000076	2.91847	1.15909	2.5179	1.18656	0.0958	dimethyladenosine transferase
AAEL000077	35.5488	72.8282	0.488119	-4.00291	5e-05	cation efflux protein/ zinc transporter
AAEL000078	0	0	NA	0	1	hypothetical protein
AAEL000079	16.1196	0.347966	46.3252	18.2406	5e-05
AAEL000080	16.4761	36.8753	0.446806	-4.63017	5e-05	phosphoenolpyruvate carboxykinase
AAEL000081	84.9532	31.0007	2.74036	5.49859	5e-05	peroxisome assembly factor-2 (peroxisomal-type atpase 1)
AAEL000082	0.0399348	0.0706843	0.564974	0	1	Gustatory receptor 64a, putative
AAEL000083	1.28042	0.0355115	36.0565	2.68648	0.2062	hypothetical protein
AAEL000084	49.2433	94.6913	0.52004	-3.61014	5e-05	elongin b
AAEL000085	0.190021	0.784357	0.242263	-2.34267	0.00965	pupal cuticle protein, putative
AAEL000086	0.0188461	0	Inf	0	1	clip-domain serine protease, putative
AAEL000087	2.83405	4.29257	0.660222	-2.41471	0.00095	macroglobulin/complement
AAEL000088	8.45447	6.88714	1.22757	0.878124	0.2049	brefeldin A-sensitive peripheral Golgi protein, putative
AAEL000089	0	0.0182267	0	0	1	hypothetical protein
AAEL000090	36.4585	103.464	0.352379	-5.70093	5e-05	secretory carrier-associated membrane protein (scamp)
AAEL000091	22.6593	24.9743	0.907305	-0.576219	0.41625	sumo-1-activating enzyme E1a
AAEL000092	4.26793	25.9371	0.164549	-8.02179	5e-05	glutathione-s-transferase theta, gst
AAEL000093	15.8041	12.7062	1.24381	1.25582	0.07205	hypothetical protein
AAEL000094	0.5928	0.596131	0.994412	-0.015432	0.9581	hypothetical protein
AAEL000095	0.0657129	0	Inf	0	1	hypothetical protein
AAEL000096	0.794787	4.20135	0.189174	-2.56577	0.01025	hypothetical protein
AAEL000097	0.113544	0.0570576	1.98999	0	1	n-acetylneuraminate synthetase
AAEL000098	0.329773	2.01017	0.164052	-4.41235	5e-05	hypothetical protein
AAEL000099	6.22224	1.98935	3.12778	4.72679	5e-05	serine protease
AAEL000100	260.279	5.61631	46.3434	4.27667	0.0277	hypothetical protein
AAEL000101	7.43116	451.464	0.0164601	-23.9644	5e-05	AMP dependent coa ligase
AAEL000102	20.7849	35.605	0.583764	-3.1922	5e-05	hypothetical protein
AAEL000103	0.2437	0.66943	0.364041	-1.45847	0.0678	hypothetical protein
AAEL000104	0.294633	0.445595	0.661213	-0.963674	0.17775	notum
AAEL000105	21.3679	39.6319	0.539159	-3.65442	5e-05	beta-alanine synthase, putative
AAEL000106	7.77519	10.9901	0.707472	-1.92388	0.0072	hypothetical protein
AAEL000107	12.2352	1.57333	7.77663	10.3588	5e-05	hypothetical protein
AAEL000108	0.273158	0.169022	1.61611	0	1	leucine aminopeptidase
AAEL000109	190.144	48.6251	3.91041	7.57029	5e-05	enolase-phosphatase e-1
AAEL000111	20.0479	2.46156	8.14439	10.1742	5e-05	nitrilase, putative
AAEL000112	0.0300298	0	Inf	0	1	hypothetical protein
AAEL000113	0	0	NA	0	1	hypothetical protein
AAEL000114	0	0	NA	0	1	nucleoprotein, putative
AAEL000115	41.4895	4.46863	9.28461	10.8114	5e-05	hypothetical protein
AAEL000116	8.16069	2.78001	2.93549	6.01222	5e-05	hypothetical protein
AAEL000117	0.0392386	0.0682696	0.574759	0	1	hypothetical protein
AAEL000118	10.2177	5.56614	1.83569	3.58906	5e-05
AAEL000119	7.06715	186.795	0.0378337	-18.5966	5e-05	AMP dependent coa ligase
AAEL000120	0	0	NA	0	1	hypothetical protein
AAEL000121	0.359971	0.327828	1.09805	0	1	dihydropyridine-sensitive l-type calcium channel
AAEL000122	11.0824	2.65073	4.18089	7.31512	5e-05	hypothetical protein
AAEL000123	0.117198	0	Inf	0	1	hypothetical protein
AAEL000124	1.43646	0.133044	10.7969	2.65668	0.07325	hypothetical protein
AAEL000125	0	0	NA	0	1	hypothetical protein
AAEL000126	6.13758	25.0806	0.244714	-6.64143	5e-05	molybdopterin cofactor synthesis protein a
AAEL000127	2.05966	1.73822	1.18492	0.701338	0.3215	AMP dependent coa ligase
AAEL000128	22.7977	27.1302	0.840307	-0.963011	0.1736
AAEL000129	0.460101	0.0163113	28.2075	2.34804	0.2062	hypothetical protein
AAEL000130	0	0	NA	0	1	nucleoprotein, putative
AAEL000132	0.181877	18.824	0.00966197	-11.0449	5e-05	AMP dependent coa ligase
AAEL000133	0	0	NA	0	1	hypothetical protein
AAEL000134	0.218793	0.252449	0.866682	0	1	hypothetical protein
AAEL000136	11.6602	2.75987	4.22491	7.53852	5e-05	hypothetical protein
AAEL000137	9.06877	57.994	0.156374	-10.5215	5e-05	hypothetical protein
AAEL000138	74.9884	66.2762	1.13145	0.733883	0.2979	NADH dehydrogenase, putative
AAEL000139	0.0163973	0.0585403	0.280103	0	1	hypothetical protein
AAEL000140	16.4265	3.41339	4.81237	7.71374	5e-05	hypothetical protein
AAEL000141	0	0	NA	0	1	immunophilin FKBP46, putative
AAEL000143	47.7063	157.146	0.303579	-6.68347	5e-05	hypothetical protein
AAEL000144	0	0	NA	0	1	hypothetical protein
AAEL000145	0.494926	0.0943094	5.2479	1.27906	0.2241	hypothetical protein
AAEL000146	0.0476308	0.458414	0.103903	-1.61748	0.18885	nitrilase, putative
AAEL000147	39.9423	19.5171	2.04653	4.1319	5e-05	single-stranded DNA binding protein, putative
AAEL000148	5.27722	2.4199	2.18076	1.9856	0.00775	hypothetical protein
AAEL000149	50.2712	13.4184	3.74644	7.58549	5e-05	sap30
AAEL000150	0	1.10721	0	NA	5e-05	nitrilase, putative
AAEL000151	0.0386615	0	Inf	0	1	hypothetical protein
AAEL000152	16.561	70.1837	0.235966	-4.6903	5e-05	hypothetical protein
AAEL000153	0.347262	0.834745	0.41601	-3.45276	5e-05	hypothetical protein
AAEL000154	16.8256	0.74198	22.6766	13.6872	5e-05	hypothetical protein
AAEL000155	0.147525	0.12338	1.1957	0	1	hypothetical protein
AAEL000156	0	0	NA	0	1	hypothetical protein
AAEL000157	12.4641	1.40266	8.88605	11.0793	5e-05	hypothetical protein
AAEL000159	29.149	33.6715	0.865688	-0.810688	0.2504	nipsnap
AAEL000160	214.256	357.254	0.59973	-0.284263	0.6988	hypothetical protein
AAEL000161	0.0871017	0.236793	0.367839	0	1	hypothetical protein
AAEL000162	0.990426	0	Inf	NA	5e-05
AAEL000163	8.46778	8.31321	1.01859	0.0977951	0.8885	mitochondrial inner membrane protein translocase, 22kD-subunit, putative
AAEL000164	2.88488	22.8228	0.126403	-11.1829	5e-05	d-amino acid oxidase
AAEL000165	19.5267	12.9744	1.50502	1.04697	0.13665	hypothetical protein
AAEL000166	2.84189	0.497706	5.70998	3.15429	0.0019	hypothetical protein
AAEL000167	29.9654	16.013	1.87132	1.37003	0.05465	hypothetical protein
AAEL000170	7.90545	2.42483	3.26021	6.25731	5e-05	hypothetical protein
AAEL000172	38.1938	11.0786	3.44753	6.81834	5e-05	hypothetical protein
AAEL000173	42.0267	10.7094	3.92428	1.85217	0.0279	chromatin assembly factor-I p150 subunit, putative
AAEL000174	11.5422	1.80469	6.39567	7.88824	5e-05	retinal protein
AAEL000175	90.0518	171.486	0.525126	-3.50607	5e-05	translation initiation factor 3, subunit S8, putative
AAEL000176	0.824108	0.0915189	9.00478	3.37475	0.0043	hypothetical protein
AAEL000178	19.0386	7.45099	2.55518	5.31744	5e-05	ubiquinone/menaquinone biosynthesis methyltransferase
AAEL000179	130.975	190.866	0.686214	-1.89455	0.00725	ubiquitin-conjugating enzyme E2 l
AAEL000180	45.6941	35.2499	1.29629	0.606764	0.383	mitochondrial ribosomal protein, L17, putative
AAEL000181	18.5706	9.20315	2.01785	0.779294	0.20135	polybromo-1
AAEL000182	354.85	208.496	1.70195	2.62276	5e-05	hypothetical protein
AAEL000183	4.45238	0.0496286	89.714	3.39203	0.21105	hypothetical protein
AAEL000184	2.84015	3.72425	0.76261	-0.411154	0.5144	hypothetical protein
AAEL000185	146.628	179.659	0.816146	-1.12096	0.1076	eukaryotic translation initiation factor
AAEL000186	59.2512	733.553	0.0807729	-14.2482	5e-05	hypothetical protein
AAEL000187	2.02472	0.120266	16.8353	8.3568	5e-05
AAEL000188	0.439527	0.762665	0.576304	-1.56911	0.03415	elongase, putative
AAEL000190	0.0254011	0	Inf	0	1	trypsin
AAEL000191	30.182	28.8827	1.04499	0.243835	0.72685	hypothetical protein
AAEL000192	0.345126	0	Inf	0	1	hypothetical protein
AAEL000193	29.4684	8.41394	3.50233	7.11202	5e-05	histone-lysine n-methyltransferase
AAEL000194	8.24834	26.4077	0.312346	-6.48362	5e-05	phosphatidylinositol 4-kinase
AAEL000195	0.105536	0.043656	2.41745	0	1	hypothetical protein
AAEL000196	65.2998	29.2697	2.23097	4.5817	5e-05	hypothetical protein
AAEL000199	32.1959	26.5052	1.2147	1.10812	0.1142	arginyl-tRNA synthetase
AAEL000200	151.199	75.0956	2.01342	3.64614	5e-05	hypothetical protein
AAEL000201	5.86697	0.630254	9.3089	10.0093	5e-05	DNA replication helicase dna2
AAEL000203	0.0319251	0	Inf	0	1	trypsin
AAEL000204	34.961	43.9486	0.795497	-1.30922	0.06125	hypothetical protein
AAEL000206	4.05453	0	Inf	NA	5e-05	ninjurin A, putative
AAEL000208	48.5189	97.9769	0.495208	-4.08141	5e-05	copii-coated vesicle membrane protein P24
AAEL000209	0.086955	0.302537	0.287419	0	1	hypothetical protein
AAEL000210	38.0144	25.5518	1.48774	2.36142	0.00125	mitochondrial ribosomal protein L2
AAEL000211	14.8759	18.0601	0.823689	-1.15454	0.1008	hypothetical protein
AAEL000213	52.7604	2610.52	0.0202107	-14.7024	5e-05	d-amino acid oxidase
AAEL000214	10.3409	25.6435	0.403256	-5.33534	5e-05	vacuolar protein sorting (vps33)
AAEL000215	15.6494	6.23924	2.50822	4.99259	5e-05	ribonuclease P, 29kD-subunit, putative
AAEL000216	0.0676383	0.074351	0.909716	0	1	elongase, putative
AAEL000217	22.9424	3.31684	6.91695	10.9071	5e-05	serine/threonine protein kinase
AAEL000218	10.5377	0	Inf	NA	5e-05	hypothetical protein
AAEL000219	22.6139	48.0381	0.470749	-3.89112	5e-05	lactoylglutathione lyase
AAEL000221	53.9905	70.0142	0.771136	-1.47668	0.03815	mediator complex, subunit, putative
AAEL000222	55.2146	53.3207	1.03552	0.207637	0.7703	hypothetical protein
AAEL000223	0.508579	0.0161381	31.5142	1.18518	0.24025	alpha-glucosidase
AAEL000224	0	1.45983	0	NA	5e-05	serine protease
AAEL000225	0.00582724	0	Inf	0	1	oviductin
AAEL000226	45.9142	30.9016	1.48582	2.31572	0.00095	hypothetical protein
AAEL000227	5.96822	22.8276	0.261448	-7.61242	5e-05	epithelial membrane protein
AAEL000229	0.0965548	0	Inf	0	1	hypothetical protein
AAEL000230	18.4682	7.08412	2.60699	4.77203	5e-05	hypothetical protein
AAEL000231	32.2258	37.2187	0.86585	-0.805185	0.2513	oligopeptidase
AAEL000232	0	0	NA	0	1	forkhead box protein (AaegFOXX)
AAEL000233	11.9592	1.38414	8.64017	4.83516	5e-05	membrane-associated guanylate kinase, putative
AAEL000234	10.2872	11.7635	0.874502	-0.7827	0.2667	antigen CD36, putative
AAEL000235	41.6244	46.8419	0.888615	-0.668259	0.33095	hypothetical protein
AAEL000236	0.0817357	0	Inf	0	1	hypothetical protein
AAEL000237	4.76463	0	Inf	NA	5e-05	hypothetical protein
AAEL000238	0.0231871	0.855099	0.0271163	-3.72832	0.06075	serine protease
AAEL000239	0.126487	0.199162	0.635096	0	1	clathrin coat assembly protein
AAEL000240	32.7361	22.8035	1.43557	2.14602	0.00245	hypothetical protein
AAEL000241	16.6827	11.8632	1.40626	1.60913	0.02505	hypothetical protein
AAEL000242	0.509622	0	Inf	NA	5e-05	voltage-gated potassium channel
AAEL000243	0.0568596	0.00981585	5.79263	0	1	leucine-rich transmembrane protein
AAEL000244	4.56269	6.87732	0.66344	-0.874986	0.21145	alpha(1,3)fucosyltransferase
AAEL000245	102.594	146.685	0.699417	-2.10034	0.0026	hypothetical protein
AAEL000246	4.16172	0.358494	11.6089	12.3677	5e-05	cadherin
AAEL000247	0.0849358	0	Inf	0	1	hypothetical protein
AAEL000248	26.1347	23.3042	1.12146	0.658186	0.34215	GTP binding protein
AAEL000249	0.172243	0	Inf	0	1	mitochondrial carrier protein
AAEL000250	0.00664742	0.0468632	0.141847	0	1
AAEL000251	0.0220383	0.105317	0.209257	0	1	hypothetical protein
AAEL000252	0.835743	0.215095	3.88546	1.80783	0.0522	hypothetical protein
AAEL000253	0.0880433	1.15763	0.0760548	-1.86408	0.1888	Trypsin, putative
AAEL000254	0.73505	0.286589	2.56482	1.08746	0.1188	nuclear factor i
AAEL000255	4.88526	1.57962	3.09268	5.34987	5e-05	hypothetical protein
AAEL000256	3.02127	48.4714	0.062331	-14.0042	5e-05	epithelial membrane protein
AAEL000257	32.4552	15.1371	2.14408	4.47218	5e-05	hypothetical protein
AAEL000258	29.1099	26.8029	1.08607	0.482084	0.4826	hypothetical protein
AAEL000259	0.174846	0.618834	0.282541	-0.911918	0.1864	superoxide dismutase
AAEL000260	11.2983	1.25394	9.01024	10.3077	5e-05	hypothetical protein
AAEL000261	14.4975	2.22623	6.51213	9.08324	5e-05	hypothetical protein
AAEL000262	47.7995	16.7889	2.84709	5.82591	5e-05	hypothetical protein
AAEL000263	8.23174	1.99282	4.1307	7.90413	5e-05	hypothetical protein
AAEL000264	11.6437	34.6975	0.335577	-6.1081	5e-05	phopholipase d
AAEL000265	10.1052	30.2178	0.334412	-6.01657	5e-05	ubiquitin conjugating enzyme, putative
AAEL000266	0.353768	0.258585	1.36809	0	1	g-protein coupled receptor
AAEL000267	18.2258	5.22073	3.49104	6.56863	5e-05	hypothetical protein
AAEL000268	0.428672	0.754961	0.567807	-1.20936	0.0967	lipase
AAEL000269	686.263	443.119	1.54871	2.39928	0.00075	hypothetical protein
AAEL000270	36.9836	101.15	0.365631	-5.69419	5e-05	26S proteasome regulatory subunit 7, psd7
AAEL000271	7.39195	199.325	0.0370849	-18.6912	5e-05	gamma-glutamyl hydrolase, putative
AAEL000272	1.33466	1.43972	0.927027	-0.0907007	0.8972	hypothetical protein
AAEL000273	14.5429	83.2312	0.174729	-9.74933	5e-05	inositol triphosphate 3-kinase c
AAEL000274	106.978	327.814	0.326337	-6.41779	5e-05	superoxide dismutase
AAEL000275	3.88e-05	20.0868	1.93e-06	-0.00211743	0.3555	hypothetical protein
AAEL000276	25.8089	11.2588	2.29233	4.59398	5e-05
AAEL000277	1.72013	4.8465	0.354922	-4.47469	5e-05
AAEL000278	25.8896	21.0899	1.22758	1.18804	0.0911	poly(p)/atp nad kinase
AAEL000279	15.5186	19.2034	0.808117	-1.19433	0.0893	N-formylmethionylaminoacyl-tRNA deformylase, putative
AAEL000280	0	2.51861	0	NA	5e-05	hypothetical protein
AAEL000281	17.2994	13.1129	1.31927	1.36372	0.0533	hypothetical protein
AAEL000282	2.68866	3.30698	0.813026	-0.916114	0.2019	syntaxin, putative
AAEL000283	0.231626	10.2823	0.0225267	-7.29016	5e-05	galactose-specific C-type lectin, putative
AAEL000284	25.4021	16.582	1.53191	2.43071	0.0004	hypothetical protein
AAEL000285	0.0695491	4.37579	0.0158941	-4.35211	0.0594	hypothetical protein
AAEL000286	0.335061	0.0714696	4.68816	0	1	hypothetical protein
AAEL000287	8.16754	3.15833	2.58603	4.86717	5e-05	hypothetical protein
AAEL000288	4.58827	5.85614	0.783497	-1.15164	0.10565	hypothetical protein
AAEL000289	13.1501	17.097	0.769147	-1.55476	0.02695	hypothetical protein
AAEL000290	3.41772	5.27712	0.647649	-2.01297	0.00465	hypothetical protein
AAEL000291	850.711	3281.7	0.259229	-8.64699	5e-05	Vacuolar ATP synthase 16 kDa proteolipid subunit
AAEL000292	5.68793	1.82428	3.1179	5.47505	5e-05	hypothetical protein
AAEL000293	73.4437	58.4819	1.25584	1.23122	0.08225	ebna2 binding protein P100
AAEL000294	13.5645	54.1878	0.250324	-8.00247	5e-05	hypothetical protein
AAEL000297	16.202	18.28	0.886324	-0.69795	0.32905	mitochondrial ribosomal protein S25
AAEL000298	2.48824	0.365473	6.80827	5.81234	5e-05	sodium/shloride dependent amino acid transporter
AAEL000299	9.21122	3.56735	2.58209	5.17191	5e-05	hypothetical protein
AAEL000300	7.78218	1.29301	6.01865	8.9947	5e-05	wd-repeat protein
AAEL000301	26.7466	16.6246	1.60886	2.74612	0.0002	heat shock protein
AAEL000302	0.176656	0	Inf	0	1	cysteine-rich venom protein, putative
AAEL000303	0	0.277334	0	0	1	Histone H2A, putative
AAEL000304	22.0783	24.1387	0.914643	-0.513916	0.4624	hypothetical protein
AAEL000305	3.56327	0.740673	4.81085	6.2589	5e-05	hypothetical protein
AAEL000306	0.385051	0.342102	1.12554	0	1	hypothetical protein
AAEL000307	0.0149907	0.00716831	2.09125	0	1	dynein heavy chain
AAEL000308	0.888438	0.368066	2.4138	1.00243	0.1447	hypothetical protein
AAEL000309	1.98697	0.931671	2.13269	3.19217	5e-05	hypothetical protein
AAEL000310	3.42666	52.0929	0.0657798	-14.007	5e-05	hypothetical protein
AAEL000311	4.20289	19.2274	0.218589	-8.53482	5e-05	hypothetical protein
AAEL000312	0.415623	0.0358287	11.6003	0	1	hypothetical protein
AAEL000313	0.0149349	0.526986	0.0283402	-2.63066	0.1888	hypothetical protein
AAEL000314	16.9118	207.891	0.0813494	-13.5996	5e-05	malate dehydrogenase
AAEL000315	7.61737	3.40551	2.23678	3.83874	5e-05	pigeon protein (linotte protein)
AAEL000316	2.05984	0.450288	4.57449	4.37501	5e-05	hypothetical protein
AAEL000317	0.014122	0.279209	0.0505786	0	1	cysteine-rich venom protein, putative
AAEL000318	0.0231632	0.0403006	0.574761	0	1	hypothetical protein
AAEL000319	0.243372	0.12907	1.88558	0	1	hypothetical protein
AAEL000320	0.0243586	0	Inf	0	1
AAEL000321	2.52793	7.12657	0.354719	-5.83571	5e-05	acetyl-coa synthetase
AAEL000322	7.41142	5.99014	1.23727	1.21594	0.0829	hypothetical protein
AAEL000323	0	0	NA	0	1	cysteine-rich venom protein, putative
AAEL000324	2.07093	5.49421	0.37693	-4.58023	5e-05	tyrosine-protein kinase drl
AAEL000325	0.110242	0.0222256	4.96014	0	1	cytochrome P450
AAEL000326	0	0.0659156	0	0	1	cytochrome P450
AAEL000327	13.2177	0.174424	75.7791	9.40028	5e-05
AAEL000328	24.1476	84.5984	0.285438	-6.85531	5e-05	hypothetical protein
AAEL000329	0.0718001	0.032222	2.22829	0	1	hypothetical protein
AAEL000330	38.2256	24.1792	1.58093	2.62463	0.0001	hypothetical protein
AAEL000331	60.3733	89.4331	0.675067	-2.26103	0.0013	elongation factor ts
AAEL000332	15.6783	5.6477	2.77605	5.36334	5e-05	hypothetical protein
AAEL000333	1.7784	8.92552	0.199249	-6.50149	5e-05	cysteine-rich venom protein, putative
AAEL000334	0.220293	2.33713	0.0942579	-7.65228	5e-05	villin
AAEL000335	100.688	0.106814	942.648	12.567	0.00025	lamin
AAEL000336	1.04763	2.01053	0.521072	-2.51442	0.00085	hypothetical protein
AAEL000337	12.2682	5.03153	2.43826	2.72364	0.0002	hypothetical protein
AAEL000338	0.741067	0.0183308	40.4274	2.63061	0.2062	cytochrome P450
AAEL000339	21.3107	46.7485	0.455858	-4.41127	5e-05	paxillin, putative
AAEL000340	0.0656218	0.0643738	1.01939	0	1	cytochrome P450
AAEL000341	0.85907	0.207178	4.14653	2.80381	0.0038	basic helix-loop-helix protein
AAEL000342	0.619139	0.334962	1.84839	1.88999	0.0098	peroxidasin
AAEL000343	20.1748	17.6288	1.14442	0.736105	0.29265	serine/threonine-protein kinase vrk
AAEL000344	0	0	NA	0	1	hypothetical protein
AAEL000345	0.599633	1.58387	0.378587	-4.00061	5e-05	membrane associated guanylate kinase inverted 1, magi1
AAEL000346	11.9621	6.17477	1.93725	2.57723	0.0002	spastin
AAEL000347	0	0	NA	0	1	hypothetical protein
AAEL000348	0.917088	0.22928	3.99986	2.08444	0.03415	hypothetical protein
AAEL000350	0.100324	0.0975799	1.02812	0	1	hypothetical protein
AAEL000351	0	0	NA	0	1	hypothetical protein
AAEL000352	0.49742	0.657358	0.756696	-0.318514	0.6574	hypothetical protein
AAEL000353	0.371894	0.723444	0.514061	-0.987066	0.1821	hypothetical protein
AAEL000354	11.7613	0.477038	24.6548	9.64581	5e-05	dimeric dihydrodiol dehydrogenase
AAEL000356	0.11097	0.195535	0.56752	0	1	cysteine-rich venom protein, putative
AAEL000357	0	0.0221744	0	0	1	cytochrome P450
AAEL000358	0.0790672	0	Inf	0	1	hypothetical protein
AAEL000359	0	0.603244	0	NA	5e-05	ferritin-precursor, putative
AAEL000360	0.125557	0.953426	0.13169	-2.49688	0.024	dnaJ subfamily B member, putative
AAEL000361	6.43265	117.079	0.0549428	-12.1709	5e-05	cysteine-rich venom protein, putative
AAEL000362	1.53651	6.6336	0.231625	-7.64638	5e-05	hypothetical protein
AAEL000363	0	0	NA	0	1	cysteine-rich venom protein, putative
AAEL000364	8.4441	16.5114	0.51141	-3.20639	5e-05	glycine cleavage system h protein
AAEL000366	0	0.04348	0	0	1	hypothetical protein
AAEL000367	33.9975	18.2501	1.86287	2.67731	0.0003	hypothetical protein
AAEL000369	0.0432263	0.359516	0.120235	0	1	cysteine-rich venom protein, putative
AAEL000370	35.7268	25.724	1.38885	1.53286	0.02715	acyl-CoA oxidase
AAEL000371	0.99585	25.5268	0.0390119	-9.62426	5e-05	hypothetical protein
AAEL000372	6.74198	4.70361	1.43336	1.91919	0.0059	hypothetical protein
AAEL000373	0.122508	0	Inf	0	1	hypothetical protein
AAEL000374	0.0965641	1.08371	0.0891051	-3.8417	0.00195	cysteine-rich venom protein, putative
AAEL000375	0	0.302537	0	0	1	cysteine-rich venom protein, putative
AAEL000377	0.0366939	0	Inf	0	1	hypothetical protein
AAEL000378	24.2688	26.9144	0.901703	-0.602258	0.385	integrin-linked protein kinase 2 (ilk-2)
AAEL000379	4.01656	0.0666946	60.2232	4.12947	0.0865	cysteine-rich venom protein, putative
AAEL000380	15.23	22.4641	0.677971	-2.17563	0.00225	hypothetical protein
AAEL000381	0.415063	21.8593	0.0189879	-7.64361	5e-05	syntrophin
AAEL000382	0.0318328	0	Inf	0	1	myosin motor, putative
AAEL000383	5.66169	2.63037	2.15243	3.55026	5e-05
AAEL000384	0	0	NA	0	1	vesicular acetylcholine transporter
AAEL000385	12.0976	24.7031	0.48972	-4.21168	5e-05	developmentally regulated RNA-binding protein
AAEL000386	16.1368	17.4648	0.923961	-0.427188	0.53535	phopsphatidylinositol 3-kinase, putative
AAEL000387	0.0154008	0.507004	0.0303761	-1.44061	0.2319	hypothetical protein
AAEL000388	71.6173	39.6018	1.80844	3.21848	5e-05	isoleucyl tRNA synthetase
AAEL000389	3.34556	1932.65	0.00173107	-36.6445	5e-05	brain chitinase and chia
AAEL000390	6.74648	1.85354	3.63978	5.98505	5e-05	hypothetical protein
AAEL000391	0	0	NA	0	1	Odorant receptor 85d, putative
AAEL000392	0.0633992	0	Inf	0	1	alpha-amylase
AAEL000393	43.6242	39.7342	1.0979	0.547464	0.42875	suppressors of cytokine signalling
AAEL000394	37.0682	35.0521	1.05752	0.333125	0.63285	U2 small nuclear ribonucleoprotein, putative
AAEL000395	39.3449	51.1772	0.768797	-1.44902	0.03835	retinoid x receptor (rxr)
AAEL000396	7.52944	1.80431	4.17303	7.27592	5e-05	hypothetical protein
AAEL000397	20.2791	2.34905	8.63289	10.4796	5e-05	hypothetical protein
AAEL000398	0.594794	0.0501786	11.8535	3.89309	0.00165	sidestep protein
AAEL000399	21.6586	57.1688	0.378854	-5.58834	5e-05	hypothetical protein
AAEL000400	81.1509	93.1469	0.871214	-0.699805	0.3173	hypothetical protein
AAEL000401	17.3486	5.89719	2.94184	3.1803	5e-05	hypothetical protein
AAEL000402	0.785539	0.899515	0.873292	-0.398463	0.5762	hypothetical protein
AAEL000403	6.63756	1.06665	6.22281	8.57431	5e-05	hypothetical protein
AAEL000404	15.4942	5.9275	2.61395	5.59069	5e-05	DNA repair helicase rad3/xp-d
AAEL000405	0.748893	0.963498	0.777265	-1.28458	0.07145	odd Oz protein
AAEL000406	0.452416	2.08764	0.216712	-0.946159	0.3337	hypothetical protein
AAEL000407	75.4914	49.8255	1.51512	2.24124	0.0016	hypothetical protein
AAEL000408	13.7017	2.73836	5.00362	6.913	5e-05	hypothetical protein
AAEL000410	105.467	135.917	0.775966	-1.40163	0.04905	glycoprotein 25l
AAEL000411	5.63246	0.535185	10.5243	3.27748	0.0004	hypothetical protein
AAEL000412	14.4083	31.853	0.452337	-4.66383	5e-05	hypothetical protein
AAEL000413	0.00906048	0	Inf	0	1	hypothetical protein
AAEL000414	0.527916	0.189937	2.77943	1.21519	0.15	six/sine homebox transcription factors
AAEL000415	30.1793	571.699	0.0527888	-16.9258	5e-05	AMP dependent coa ligase
AAEL000416	9.06303	1.00299	9.03601	12.2409	5e-05	hypothetical protein
AAEL000417	10.0018	80.7563	0.123852	-11.8164	5e-05	monocarboxylate transporter
AAEL000418	20.3903	10.5037	1.94125	3.84075	5e-05	hypothetical protein
AAEL000419	2.74623	9.01143	0.30475	-4.24452	5e-05	hypothetical protein
AAEL000420	0.577318	3.10452	0.18596	-7.08827	5e-05	cathepsin o
AAEL000421	25.4243	7.13601	3.56282	7.2882	5e-05	protein farnesyltransferase alpha subunit/rab geranylgeranyl transferase alpha subunit
AAEL000422	21.7054	2.58228	8.40552	11.6495	5e-05	U3 small nucleolar RNA-associated protein, putative
AAEL000424	163.556	402.185	0.406669	-4.9486	5e-05	leucine aminopeptidase
AAEL000425	4.46161	3.26896	1.36484	1.65713	0.01905	hypothetical protein
AAEL000426	0.0404468	0.0715905	0.564974	0	1	hypothetical protein
AAEL000427	33.6454	42.2153	0.796995	-1.24513	0.076
AAEL000428	19.9465	83.8043	0.238013	-8.17304	5e-05	tryptophan 2,3-dioxygenase
AAEL000429	8.86683	1.61351	5.49537	5.43876	5e-05	hypothetical protein
AAEL000431	55.2895	34.8496	1.58652	2.66561	0.0002	hypothetical protein
AAEL000432	0	0	NA	0	1	nucleosome assembly protein
AAEL000433	10.6794	22.4146	0.476448	-4.36919	5e-05	glypican
AAEL000434	14.718	8.08879	1.81956	3.52737	5e-05	lipid a export ATP-binding/permease protein msba
AAEL000435	17.4855	8.51059	2.05456	4.18198	5e-05	THO complex, putative
AAEL000436	61.5893	16.5687	3.71721	7.59496	5e-05	hypothetical protein
AAEL000437	0.869063	0.278098	3.12502	1.34047	0.0678	hypothetical protein
AAEL000438	2.91853	5.88415	0.495999	-3.45541	5e-05	epoxide hydrolase
AAEL000439	7.59812	1.97757	3.84215	6.95784	5e-05	hypothetical protein
AAEL000440	15.6507	29.3597	0.533067	-3.40266	5e-05	DNA repair/transcription protein met18/mms19
AAEL000441	1.11151	0.0867726	12.8095	2.30487	0.08235	hypothetical protein
AAEL000442	694.765	0.434281	1599.81	22.0576	5e-05	hypothetical protein
AAEL000443	0.273166	0	Inf	0	1	hypothetical protein
AAEL000444	27.5821	30.1468	0.914926	-0.481926	0.4926	UDP-glucose glycoprotein:glucosyltransferase
AAEL000445	9.70182	48.1641	0.201433	-9.17684	5e-05	hypothetical protein
AAEL000447	0.711332	2.78664	0.255265	-4.68706	5e-05	V-1 protein, putative
AAEL000448	25.7774	33.8597	0.7613	-1.54794	0.02805	hypothetical protein
AAEL000449	0.129757	0	Inf	0	1	acidic ribosomal protein P1, putative
AAEL000450	6.34736	12.5492	0.505798	-3.94998	5e-05	ras gtpase activating protein
AAEL000451	24.435	33.0192	0.740024	-1.77063	0.0116	beta1,4 mannosyltransferase
AAEL000452	21.7794	12.4217	1.75333	3.28077	5e-05	histone acetyltransferase gcn5
AAEL000453	0.31162	0.271062	1.14963	0	1	hypothetical protein
AAEL000454	98.6402	97.5165	1.01152	0.061745	0.93255	isocitrate dehydrogenase
AAEL000455	0.229116	0.356131	0.643348	0	1	hypothetical protein
AAEL000456	24.0547	18.8351	1.27712	1.38621	0.04775	hypothetical protein
AAEL000457	5.52486	9.43319	0.585683	-0.708343	0.3098	hypothetical protein
AAEL000458	228.155	187.978	1.21373	1.16125	0.09745	hypothetical protein
AAEL000459	114.406	93.875	1.21871	1.07445	0.12845	hypothetical protein
AAEL000460	27.4795	26.9166	1.02091	0.12169	0.8657	hypothetical protein
AAEL000461	30.5779	17.4504	1.75228	3.10821	5e-05	hypothetical protein
AAEL000462	0.00886695	0	Inf	0	1	hypothetical protein
AAEL000463	1.6629	0.300426	5.53514	2.60072	0.0107	hypothetical protein
AAEL000464	1.06309	22.8345	0.0465563	-13.6865	5e-05	hypothetical protein
AAEL000465	12.1726	14.1262	0.861704	-0.812046	0.24805	hypothetical protein
AAEL000466	0.381009	2.81122	0.135532	-7.61187	5e-05	voltage and ligand gated potassium channel
AAEL000467	34.9134	21.4248	1.62958	2.84258	0.0003	mitochondrial ribosomal protein, L49, putative
AAEL000468	28.6836	41.6149	0.689263	-2.19709	0.002
AAEL000469	26.3804	24.7234	1.06702	0.350729	0.6168	hypothetical protein
AAEL000470	0.89265	0.118809	7.51332	2.20519	0.02985	hypothetical protein
AAEL000471	16.1977	527.882	0.0306843	-20.345	5e-05	monocarboxylate transporter
AAEL000472	47.7302	77.8266	0.613289	-2.88857	5e-05	zinc finger protein, putative
AAEL000473	0.0434152	0.0774783	0.560353	0	1	hypothetical protein
AAEL000474	0.0404584	0.282264	0.143335	0	1	hypothetical protein
AAEL000475	11.8686	13.3126	0.891531	-0.651996	0.3555	hypothetical protein
AAEL000476	12.1014	1.29246	9.36308	7.49878	5e-05	hypothetical protein
AAEL000477	18.0708	8.16134	2.2142	4.59733	5e-05	nadph fad oxidoreductase
AAEL000478	7.39039	8.82257	0.837669	-1.05119	0.13515	Sm protein G, putative
AAEL000480	0.21114	0	Inf	0	1	hypothetical protein
AAEL000482	0	0	NA	0	1	histone H3
AAEL000483	7.29379	4.03247	1.80876	3.46965	5e-05	exostosin-2
AAEL000484	0.897768	0.428803	2.09366	1.93946	0.0117	hypothetical protein
AAEL000485	41.0187	96.4236	0.425401	-4.6307	5e-05	paramyosin, putative
AAEL000486	146.879	351.197	0.418224	-4.81986	5e-05	chaperonin
AAEL000487	11.1432	15.1731	0.734405	-1.77119	0.01095	hypothetical protein
AAEL000488	15.2906	14.2045	1.07646	0.420948	0.54115	hypothetical protein
AAEL000489	1.54499	7.93913	0.194604	-7.64232	5e-05	P21-activated kinase, pak
AAEL000490	0	0	NA	0	1	histone H4
AAEL000491	13.7394	23.7053	0.579592	-2.69352	0.0003	hypothetical protein
AAEL000492	0	0.116537	0	0	1	histone H3
AAEL000493	12.725	19.2666	0.660469	-2.26698	0.0013	heparan sulfate 6-o-sulfotransferase
AAEL000494	0	0	NA	0	1	histone h2a
AAEL000495	4.96128	2.15633	2.3008	2.36619	0.0027	secreted glutathione peroxidase, putative
AAEL000496	0.374011	0.0642818	5.8183	0	1	hypothetical protein
AAEL000497	0	0	NA	0	1	histone h2a
AAEL000498	0.460748	0	Inf	NA	5e-05	defective proboscis extension response, putative
AAEL000499	71.1866	0.0505425	1408.45	5.51027	0.21105	Sptzle 1B (Spz1B)
AAEL000500	23.0977	0	Inf	NA	5e-05	hypothetical protein
AAEL000501	0	0	NA	0	1	histone H4
AAEL000502	8.92152	4.31942	2.06544	3.57335	5e-05	nadph fad oxidoreductase
AAEL000503	39.1927	58.5024	0.669933	-2.02986	0.00425	hypothetical protein
AAEL000504	0.0459028	0.138566	0.33127	0	1	hypothetical protein
AAEL000505	2.94884	49.602	0.05945	-14.1669	5e-05	hypothetical protein
AAEL000506	0	0	NA	0	1	histone H3
AAEL000507	0.0823304	0.0148743	5.53508	0	1	hypothetical protein
AAEL000508	1.13107	2.12268	0.53285	-2.65625	0.0003	fibrinogen and fibronectin
AAEL000509	20.3826	2.42123	8.41828	11.5139	5e-05	rho gtpase activating protein
AAEL000510	22.8976	19.692	1.16279	0.854761	0.2255	hypothetical protein
AAEL000511	12.5092	0.743034	16.8353	11.9032	5e-05	acetylcholinesterase
AAEL000512	0.256299	0.0526542	4.86759	0	1	dynein heavy chain
AAEL000513	0	0	NA	0	1	histone H4
AAEL000514	0.344467	2.83157	0.121652	-5.03919	5e-05	hypothetical protein
AAEL000515	89.3661	33.4859	2.66877	5.53862	5e-05	Juvenile hormone-inducible protein, putative
AAEL000516	83.5379	56.7312	1.47252	2.14499	0.0022	Juvenile hormone-inducible protein, putative
AAEL000517	0	0	NA	0	1	histone H4
AAEL000518	0	0	NA	0	1	histone h2a
AAEL000519	0	13.0849	0	NA	5e-05	hypothetical protein
AAEL000520	13.5271	52.2755	0.258766	-7.6154	5e-05
AAEL000521	2.36206	0.0922509	25.6047	3.37149	0.0865	hypothetical protein
AAEL000522	8.00705	38.5836	0.207525	-8.90819	5e-05	hypothetical protein
AAEL000523	1.91341	10.8738	0.175965	-9.83643	5e-05	ring finger protein
AAEL000525	0	0	NA	0	1	histone h2a
AAEL000526	0	0	NA	0	1	hypothetical protein
AAEL000527	12.2493	4.53959	2.69833	5.61684	5e-05
AAEL000528	0.310481	0	Inf	0	1
AAEL000529	0.537113	1.36607	0.393181	-1.51482	0.39995	hypothetical protein
AAEL000530	0.990866	0.130715	7.58035	4.64896	5e-05	hypothetical protein
AAEL000532	1.25233	0.0204712	61.1752	3.79305	0.08235	hypothetical protein
AAEL000533	0.550233	0.763361	0.720803	-0.412606	0.5675	antifreeze protein, putative
AAEL000534	0.0844022	0	Inf	0	1	pickpocket
AAEL000535	0.509076	320.507	0.00158835	-6.88383	0.03265	hypothetical protein
AAEL000536	1.02831	0.125657	8.18347	3.86737	0.0006	hypothetical protein
AAEL000537	41.1696	63.2172	0.65124	-0.929722	0.19955	hypothetical protein
AAEL000538	0.0930608	0	Inf	0	1	hypothetical protein
AAEL000539	83.7331	270.978	0.309003	-6.0968	5e-05	hypothetical protein
AAEL000540	25.3431	80.9362	0.313124	-6.01592	5e-05	fasciclin, putative
AAEL000541	52.2837	519.069	0.100726	-12.8794	5e-05	fasciclin, putative
AAEL000542	0	0	NA	0	1	hypothetical protein
AAEL000543	7.25802	2.49207	2.91245	3.63788	5e-05	galactose-specific C-type lectin, putative
AAEL000544	0.198179	0.0875823	2.26277	0	1	hypothetical protein
AAEL000545	0.864562	0.0146844	58.8762	2.73618	0.21105	carboxylesterase
AAEL000546	2.18392	4.88619	0.446958	-3.84478	5e-05	carboxylesterase
AAEL000547	0.0104743	0	Inf	0	1	pickpocket
AAEL000549	38.1275	78.1454	0.487905	-3.92722	5e-05
AAEL000550	15.2338	7.64399	1.99291	4.07747	5e-05	werner helicase interacting protein
AAEL000551	39.6127	71.7557	0.55205	-3.33057	5e-05	hypothetical protein
AAEL000552	0	0	NA	0	1
AAEL000554	0.0606537	0.108242	0.560353	0	1	fasciclin, putative
AAEL000555	0	0	NA	0	1	hypothetical protein
AAEL000556	3.55593	0.326712	10.884	3.48869	0.02955	galactose-specific C-type lectin, putative
AAEL000557	1.79893	3.19592	0.562883	-2.26338	0.0022	hypothetical protein
AAEL000558	8.27704	0.50165	16.4996	11.0187	5e-05
AAEL000559	9.36406	10.1814	0.919722	-0.498418	0.47535	glycosyl transferase
AAEL000560	0.0497049	0	Inf	0	1	hypothetical protein
AAEL000561	15.9727	14.2578	1.12028	0.567565	0.42075	hypothetical protein
AAEL000562	22.8863	36.3737	0.629199	-2.71918	5e-05	hypothetical protein
AAEL000563	0.750757	0.315988	2.3759	1.37081	0.06665	galactose-specific C-type lectin, putative
AAEL000564	24.4545	59.1844	0.413192	-4.78086	5e-05	myotubularin
AAEL000565	23.5035	6.06929	3.87253	7.78861	5e-05	hypothetical protein
AAEL000566	2.41043	10.7359	0.224521	-7.05913	5e-05	hypothetical protein
AAEL000567	16.1967	2.85297	5.67714	5.37479	5e-05	sugar transporter
AAEL000568	8.7706	23.919	0.366679	-5.80013	5e-05	26S proteasome non-atpase regulatory subunit
AAEL000569	9.88604	6.48275	1.52498	2.50447	0.00045
AAEL000571	0.31484	0.100286	3.13942	0	1	hypothetical protein
AAEL000572	13.9584	56.7703	0.245875	-7.80273	5e-05	AMP dependent ligase
AAEL000573	0	0	NA	0	1	hypothetical protein
AAEL000574	47.3642	91.3992	0.518212	-3.52968	5e-05	hypothetical protein
AAEL000575	13.9802	57.0957	0.244856	-8.04899	5e-05	apyrase, putative
AAEL000576	0.117631	0.786652	0.149534	-1.95133	0.04075	lachesin, putative
AAEL000577	1.84424	0.726178	2.53965	4.45909	5e-05
AAEL000578	1.39574	0	Inf	NA	5e-05	hypothetical protein
AAEL000579	5.05397	3.69029	1.36953	0.448972	0.5218	hypothetical protein
AAEL000580	0.166416	0.0111515	14.9232	0	1	hypothetical protein
AAEL000581	17.3919	61.4765	0.282903	-6.97452	5e-05	hypothetical protein
AAEL000582	0.345375	0	Inf	0	1	pickpocket
AAEL000583	5.23526	5.68108	0.921525	-0.470809	0.49695	peroxisome assembly factor-2 (peroxisomal-type atpase 1)
AAEL000584	23.0336	0.0969639	237.548	7.90883	0.00625	sex-determining region y protein, sry
AAEL000585	0.201939	1048.82	0.000192539	-21.3156	5e-05	hypothetical protein
AAEL000586	24.5203	269.081	0.0911261	-5.74565	5e-05	hypothetical protein
AAEL000587	13.6957	4.26023	3.21478	3.17416	0.00035	hypothetical protein
AAEL000589	38.9022	78.1721	0.497648	-3.85117	5e-05	serine/threonine protein kinase
AAEL000590	39.389	223.859	0.175955	-9.72745	5e-05	hypothetical protein
AAEL000591	12.1082	3.22159	3.75845	7.48623	5e-05	hypothetical protein
AAEL000592	0	0	NA	0	1	hypothetical protein
AAEL000593	15.728	2.32806	6.75584	8.21751	5e-05	mitochondrial 18 kda protein (mtp18)
AAEL000594	3.66354	4.53414	0.80799	-1.07528	0.12625	hypothetical protein
AAEL000595	0.471764	0.286221	1.64825	1.16918	0.09915	beat protein
AAEL000596	1.31931	0.0127862	103.182	4.49033	0.07325	myosin
AAEL000597	0.522037	0.479097	1.08963	0.407242	0.5672
AAEL000599	0.184274	1.65581	0.111289	-7.82642	5e-05
AAEL000600	0.200379	1.52553	0.13135	-3.48749	0.00175	Wnt10a protein, putative
AAEL000601	0.847583	0.315487	2.68659	1.13766	0.102	hypothetical protein
AAEL000602	8.72252	9.52062	0.916171	-0.483649	0.48955	hypothetical protein
AAEL000603	0.203683	0.016766	12.1486	0	1	hypothetical protein
AAEL000604	63.9723	14.7676	4.33194	8.31969	5e-05	hypothetical protein
AAEL000605	9.04668	19.7754	0.457471	-4.60888	5e-05	rab geranylgeranyl transferase alpha subunit
AAEL000606	19.3789	0.824555	23.5023	1.14259	0.1956	hypothetical protein
AAEL000607	15.4496	47.9867	0.321956	-3.76441	5e-05	hypothetical protein
AAEL000609	0.550351	2.25472	0.244088	-2.52534	0.00495	hypothetical protein
AAEL000611	14.918	34.2258	0.43587	-1.6555	0.0304	antibacterial peptide, putative
AAEL000612	100.463	275.692	0.364403	-5.41217	5e-05	hypothetical protein
AAEL000613	0.21693	0.0910754	2.38187	0	1	Odorant receptor 83c, putative
AAEL000614	0.0321156	0.0286418	1.12128	0	1	Odorant receptor 83c, putative
AAEL000615	18.6335	47.9488	0.388612	-5.407	5e-05	hypothetical protein
AAEL000616	0.0201032	0.0120548	1.66765	0	1	odorant receptor
AAEL000617	0.0774886	0.0902499	0.8586	0	1	carbonic anhydrase
AAEL000618	15.5933	11.6244	1.34143	1.64076	0.0193	wingless protein, putative
AAEL000619	0.152453	0	Inf	0	1	hypothetical protein
AAEL000621	14.6561	7.30276	2.00693	0.99874	0.14385	antibacterial peptide, putative
AAEL000622	34.5587	36.4781	0.947382	-0.296918	0.6738	hypothetical protein
AAEL000623	0.0558623	0.0906805	0.616034	0	1	hypothetical protein
AAEL000626	0.27791	1.38126	0.2012	-1.90582	0.047	hypothetical protein
AAEL000627	0	0	NA	0	1	antibacterial peptide, putative
AAEL000628	0.110769	0	Inf	0	1	Odorant receptor 83c, putative
AAEL000629	11.2286	3.29992	3.40269	5.66728	5e-05	adenylate kinase 3, putative
AAEL000630	0.622609	0	Inf	NA	5e-05	cardioacceleratory peptide 2a, putative
AAEL000631	0.310442	0.0972757	3.19136	0	1
AAEL000632	0.168305	1.72169	0.0977557	-4.35195	0.00055	WNT4 precursor, putative
AAEL000633	0.00834921	0.0143392	0.582265	0	1	toll
AAEL000634	35.3804	61.9345	0.571255	-3.24967	5e-05	ceramide glucosyltransferase
AAEL000635	29.4504	51.8363	0.568142	-3.21772	5e-05	cop9 complex subunit 7a
AAEL000636	3.60808	827.694	0.0043592	-31.8124	5e-05	hypothetical protein
AAEL000637	0.0136693	0.00833945	1.63911	0	1	hypothetical protein
AAEL000638	88.0879	185.773	0.47417	-3.29695	5e-05	hypothetical protein
AAEL000639	8.63836	19.6392	0.439853	-4.81892	5e-05	n-acetylgalactosaminyltransferase
AAEL000640	3.04807	5.95739	0.511645	-3.45988	5e-05	alanine-glyoxylate aminotransferase
AAEL000641	211.35	512.518	0.412376	-5.06305	5e-05	protein disulfide isomerase
AAEL000642	1.353	4.29716	0.314859	-5.13807	5e-05	alpha-amylase
AAEL000643	9.56547	9.11036	1.04996	0.289907	0.68145	zinc finger protein
AAEL000644	0.212451	0.130135	1.63254	0	1	hypothetical protein
AAEL000645	10.8366	2.8837	3.75788	6.71265	5e-05	hypothetical protein
AAEL000646	0.435616	0.680146	0.640474	-1.27285	0.07625	n-acetylgalactosaminyltransferase
AAEL000647	2.4017	0.132777	18.0882	6.17055	5e-05	hypothetical protein
AAEL000648	1.09096	0.228849	4.76716	1.64073	0.06165	hypothetical protein
AAEL000649	6.81331	2.14838	3.17137	6.35997	5e-05	hypothetical protein
AAEL000650	6.52809	3.07914	2.1201	3.94171	5e-05	hypothetical protein
AAEL000651	0.193211	0.0308413	6.26468	0	1	alpha-amylase
AAEL000652	0.0876012	0	Inf	0	1
AAEL000653	0.0704047	3.39499	0.0207378	-3.03255	0.11205	zinc carboxypeptidase
AAEL000654	14.0099	17.2407	0.812606	-0.933826	0.1789	n-acetylgalactosaminyltransferase
AAEL000655	34.1784	254.149	0.134482	-11.275	5e-05	hypothetical protein
AAEL000656	0.451686	2.19556	0.205727	-5.59783	5e-05	pangolin
AAEL000657	28.4608	55.6525	0.511402	-3.90475	5e-05	hypothetical protein
AAEL000658	2.57414	28.1395	0.0914778	-12.4538	5e-05	hypothetical protein
AAEL000659	31.9897	5.20437	6.1467	9.31292	5e-05	exosome complex exonuclease rrp43 (ribosomal RNA processing protein 43
AAEL000660	9.89602	3.07578	3.2174	5.36327	5e-05	peptide methionine sulfoxide reductase, putative
AAEL000661	5.62268	0.147749	38.0556	12.9134	5e-05	t-cell specific transcription factor, tcf
AAEL000662	0.783233	0.293884	2.66511	1.1684	0.119	hypothetical protein
AAEL000663	22.0019	35.0673	0.627419	-2.52044	0.00035	hypothetical protein
AAEL000664	0.745743	1.91244	0.389943	-2.7574	0.001	hypothetical protein
AAEL000665	0.0367691	7.89282	0.00465855	-2.4475	0.23305	adult cuticle protein, putative
AAEL000666	8.57086	6.49602	1.3194	0.999406	0.1552	pmp22 peroxisomal membrane protein, putative
AAEL000667	3.61421	0.440513	8.20455	6.49648	5e-05	alpha-amylase
AAEL000668	2.22043	5.49778	0.403878	-4.07837	5e-05	hypothetical protein
AAEL000669	0.072865	0.0292959	2.48721	0	1	hypothetical protein
AAEL000670	107.582	125.371	0.858109	-0.838795	0.2318	methionine sulfoxide reductase
AAEL000671	0.268521	0.144016	1.86452	0	1	toll
AAEL000672	67.6233	12.8594	5.25867	9.38182	5e-05	cyclin a
AAEL000673	21.843	33.9652	0.643099	-2.60442	0.0004	hypothetical protein
AAEL000674	28.1058	6.78457	4.14261	8.19098	5e-05	RNA m5u methyltransferase
AAEL000675	0	0	NA	0	1	hypothetical protein
AAEL000676	80.8641	66.8956	1.20881	0.877078	0.2226	hypothetical protein
AAEL000677	57.428	23.5617	2.43735	5.19189	5e-05	DNA-directed RNA polymerase subunit rpb8
AAEL000678	0.210535	0.202206	1.04119	0	1	alpha-amylase
AAEL000679	40.05	45.28	0.884496	-0.70132	0.31945	NEDD8, putative
AAEL000680	0.0646458	0	Inf	0	1	hypothetical protein
AAEL000681	0.592147	3.53099	0.1677	-3.6244	0.0007	hypothetical protein
AAEL000682	22.0408	8.42006	2.61765	5.37597	5e-05	hypothetical protein
AAEL000683	0.0621548	0.181464	0.342519	0	1	hypothetical protein
AAEL000684	0	0	NA	0	1	hypothetical protein
AAEL000685	8.35516	4.27216	1.95572	3.88699	5e-05	hypothetical protein
AAEL000686	0	0	NA	0	1	lipase
AAEL000687	0.405658	1.60594	0.252598	-5.25961	5e-05	glucosyl/glucuronosyl transferases
AAEL000688	0.013622	0	Inf	0	1	hyperpolarization activated cyclic nucleotide-gated potassium channel
AAEL000689	0.787035	1.34342	0.585844	-1.3867	0.0517	steroid dehydrogenase
AAEL000690	0.00830226	0	Inf	0	1	steroid dehydrogenase
AAEL000691	182.592	26.2405	6.9584	10.8295	5e-05	hypothetical protein
AAEL000692	18.8729	16.4729	1.14569	0.783923	0.2683	partner of sld5
AAEL000693	8.00071	10.2481	0.780702	-1.40289	0.04685	fkbp-rapamycin associated protein
AAEL000694	0.0202328	0	Inf	0	1	hypothetical protein
AAEL000695	182.516	19.6703	9.27876	12.4864	5e-05	hypothetical protein
AAEL000696	3.46569	4.96525	0.697989	-1.81591	0.0102	hypothetical protein
AAEL000697	10.5598	1.77024	5.96518	4.62488	5e-05	hypothetical protein
AAEL000698	8.33251	0.202327	41.1834	9.99374	5e-05	hypothetical protein
AAEL000699	16.0508	2.57525	6.23272	4.99707	5e-05	hypothetical protein
AAEL000700	0.0641233	0.358992	0.17862	0	1	cadherin
AAEL000701	29.4498	27.7297	1.06203	0.287056	0.67715	50S ribosomal protein L4
AAEL000703	84.4828	105.095	0.803871	-1.18902	0.09525	glycogen phosphorylase
AAEL000704	0.434846	0.758467	0.573322	-2.46737	0.0005	synaptotagmin, putative
AAEL000705	0.86824	0.650439	1.33485	0.703625	0.3131	steroid dehydrogenase
AAEL000706	55.6795	180.684	0.30816	-6.42764	5e-05	serine palmitoyltransferase
AAEL000707	18.2568	8.34343	2.18816	4.61645	5e-05	cell cycle control protein cwf22
AAEL000708	31.9532	10.9434	2.91986	6.18457	5e-05	hiv-1 rev binding protein
AAEL000709	100.949	50.7936	1.98744	3.87455	5e-05	developmental protein cactus
AAEL000710	0	0	NA	0	1	hypothetical protein
AAEL000711	3.22209	11.9014	0.270732	-5.83562	5e-05	hypothetical protein
AAEL000712	1.64442	3.15094	0.521882	-2.79585	5e-05	hypothetical protein
AAEL000713	76.1082	58.3391	1.30458	1.43432	0.0449	reticulon/nogo
AAEL000714	0.965691	0.170254	5.67206	4.08008	5e-05	sodium-dependent excitatory amino acid transporter
AAEL000715	0.024607	0.0694721	0.3542	0	1	zinc finger protein
AAEL000716	8.90667	1.66629	5.34521	8.69937	5e-05	chondroitin 4-sulfotransferase
AAEL000717	0.0298308	0.121681	0.245156	0	1	protocadherin
AAEL000719	12.4822	11.2572	1.10882	0.604658	0.3896	pak-interacting exchange factor, beta-pix/cool-1
AAEL000720	7.60138	6.11434	1.24321	0.805894	0.24305	hypothetical protein
AAEL000721	3.32058	0.559061	5.93957	6.10392	5e-05	hypothetical protein
AAEL000722	28.1717	17.2254	1.63547	2.60241	0.00015	hypothetical protein
AAEL000723	0.300801	0.0106693	28.1931	0	1	hypothetical protein
AAEL000724	9.38448	11.68	0.803466	-1.26932	0.06655	hypothetical protein
AAEL000725	0	0	NA	0	1	hypothetical protein
AAEL000726	0.0381018	0.0331459	1.14952	0	1	fibrinogen and fibronectin
AAEL000727	9.2584	3.19587	2.89699	4.26928	5e-05	hypothetical protein
AAEL000729	0.875462	0.475237	1.84216	1.2406	0.0864	hypothetical protein
AAEL000730	38.2353	16.2786	2.34881	4.73969	5e-05	hypothetical protein
AAEL000731	110.629	326.248	0.339095	-4.93569	5e-05	hypothetical protein
AAEL000732	0.0645072	0	Inf	0	1	hypothetical protein
AAEL000733	0.574469	10.1206	0.0567623	-9.92708	5e-05	hydroxysteroid dehydrogenase
AAEL000734	0.833333	0.261709	3.1842	1.80122	0.03235	hypothetical protein
AAEL000735	8.31174	101.488	0.0818987	-9.2118	5e-05	acyl-CoA oxidase
AAEL000737	24.6657	5.97262	4.1298	8.14378	5e-05	rab6 gtpase activating protein, gapcena (rabgap1 protein)
AAEL000738	11.5264	35.4797	0.324873	-6.51366	5e-05	hypothetical protein
AAEL000739	85.6276	0.179004	478.356	10.917	5e-05	hypothetical protein
AAEL000740	0	0	NA	0	1	hypothetical protein
AAEL000741	3.36639	6.14735	0.547616	-3.32662	5e-05	ecdysone-induced protein 74EF (ETS transcription factor E74A)
AAEL000744	36.2889	55.9039	0.64913	-1.36349	0.05685	troponin C
AAEL000745	18.1681	75.9972	0.239063	-4.13256	5e-05	hypothetical protein
AAEL000746	71.8302	104.589	0.686785	-2.04729	0.004	nadp-specific isocitrate dehydrogenase
AAEL000747	10.8224	23.8221	0.454301	-4.45214	5e-05	hypothetical protein
AAEL000748	0.0372742	0.0166212	2.24257	0	1	hypothetical protein
AAEL000749	0.012161	0	Inf	0	1	hypothetical protein
AAEL000750	24.762	19.1517	1.29294	1.4881	0.0319	hypothetical protein
AAEL000751	0.0927756	0.0559517	1.65814	0	1	Na/Ca exchanger
AAEL000752	29.229	108.895	0.268415	-7.30704	5e-05	hypothetical protein
AAEL000753	6.7522	2.35392	2.86849	5.39868	5e-05	hypothetical protein
AAEL000754	0	0	NA	0	1	hypothetical protein
AAEL000755	16.3499	9.3402	1.75049	1.24276	0.08085	hypothetical protein
AAEL000756	0.210277	0	Inf	0	1	hypothetical protein
AAEL000757	4.99461	26.9882	0.185066	-8.99159	5e-05	anterior fat body protein
AAEL000758	146.781	175.255	0.837528	-0.986276	0.1559	ubiquitin-activating enzyme E1
AAEL000759	22.5407	16.401	1.37435	1.81975	0.0094	gamma-glutamylcysteine synthetase, putative
AAEL000760	0.851228	0.564977	1.50666	0.951222	0.1624	serine protease
AAEL000762	0.46085	0.0346173	13.3127	1.89119	0.2062	lumican, putative
AAEL000763	6.07639	1.74406	3.48405	6.93662	5e-05
AAEL000764	0.0139842	0	Inf	0	1	hypothetical protein
AAEL000765	0.678792	1486.83	0.000456536	-31.6974	5e-05	hexamerin 2 beta
AAEL000766	2515.48	3062.63	0.821346	-1.15386	0.1034	ubiquinol cytochrome C oxidoreductase-subunit 6.4kD-subunit, putative
AAEL000767	18.631	120.948	0.154041	-10.4847	5e-05	phospholipid-transporting atpase 1 (aminophospholipid flippase 1)
AAEL000769	14.113	0.0508233	277.688	4.27603	0.21105	arginine/serine-rich splicing factor
AAEL000770	23.8828	30.5492	0.781782	-1.33904	0.0598	platelet-activating factor acetylhydrolase isoform 1b alpha subunit
AAEL000771	0.0951838	2.63219	0.0361614	-5.89044	0.00025	hypothetical protein
AAEL000773	0.875593	0.129763	6.74763	2.22973	0.0283	kinesin heavy chain
AAEL000774	3.97656	1.15944	3.42972	4.61977	5e-05	hypothetical protein
AAEL000775	0	31.8539	0	NA	5e-05	antibacterial peptide, putative
AAEL000776	108.229	0.0200493	5398.14	6.19252	0.2062	hypothetical protein
AAEL000777	0	147.907	0	NA	5e-05	antibacterial peptide, putative
AAEL000778	9.19695	78.2217	0.117575	-12.0328	5e-05	hypothetical protein
AAEL000779	1.25907	0.0438099	28.7394	2.57184	0.2062	hypothetical protein
AAEL000780	1.65027	0.0939484	17.5657	4.51805	0.00185	amino acid transporter
AAEL000781	4.73086	8.96947	0.52744	-3.54664	5e-05	hypothetical protein
AAEL000782	28.9271	7.3566	3.93213	7.61305	5e-05	hypothetical protein
AAEL000783	1.18204	2.51228	0.470505	-2.8872	0.0002	hypothetical protein
AAEL000785	42.2641	19.9193	2.12177	4.39362	5e-05	hypothetical protein
AAEL000786	10.025	2.77627	3.61096	6.12558	5e-05	hypothetical protein
AAEL000787	4.47502	4.91227	0.910988	-0.488284	0.4902	ubiquitin c-terminal hydrolase x4
AAEL000788	2.48975	1.3301	1.87185	2.67627	0.00015	matrix metalloproteinase
AAEL000789	47.4625	112.3	0.42264	-3.91677	5e-05	hypothetical protein
AAEL000790	0.511084	0.405895	1.25915	0.354585	0.6026	hypothetical protein
AAEL000791	39.8748	21.2009	1.88081	3.72897	5e-05	hypothetical protein
AAEL000792	0.0523823	3.14036	0.0166803	-3.56562	0.18895	hypothetical protein
AAEL000793	1.37243	0.077298	17.7551	3.02988	0.07325	venom allergen
AAEL000794	32.0853	55.8452	0.57454	-3.013	5e-05	eukaryotic translation initiation factor 3 subunit (eif-3)
AAEL000795	360.849	560.365	0.643953	-1.30611	0.0655	ubiquitin
AAEL000796	0.0191667	0	Inf	0	1	hypothetical protein
AAEL000797	1.78991	2.89023	0.619297	-2.0078	0.00575	dimethylaniline monooxygenase
AAEL000798	11.94	4.25983	2.80293	6.01258	5e-05	sterol regulatory element binding protein cleavage-activating protein (srebp cleavage-activating protein) (scap)
AAEL000799	1.58992	0.427718	3.71722	4.88061	5e-05	hypothetical protein
AAEL000800	50.9098	123.457	0.412369	-4.07299	5e-05	microsomal dipeptidase
AAEL000801	0.0512183	0	Inf	0	1	metalloproteinase, putative
AAEL000802	10.5594	12.8819	0.819708	-1.16725	0.09965	hypothetical protein
AAEL000803	0.432649	0.481412	0.898708	-0.157831	0.8101	hypothetical protein
AAEL000804	177.309	278.711	0.636175	-2.17504	0.0019	hypothetical protein
AAEL000805	23.4918	6.25762	3.75411	6.75398	5e-05	hypothetical protein
AAEL000806	2.39485	1.02983	2.32548	2.65467	0.0011	hypothetical protein
AAEL000807	23.4198	39.465	0.593432	-2.95481	5e-05	Tetratricopeptide repeat protein, putative
AAEL000808	0	0	NA	0	1	nucleoprotein, putative
AAEL000809	0.342068	0.253006	1.35202	0	1	hypothetical protein
AAEL000810	6.7046	5.78048	1.15987	0.851264	0.21875	protein kinase c
AAEL000811	5.87915	24.1418	0.243526	-7.87473	5e-05	hypothetical protein
AAEL000812	7.06546	38.4263	0.18387	-9.67307	5e-05	hypothetical protein
AAEL000813	0.0232403	0.104905	0.221537	0	1	dimethylaniline monooxygenase
AAEL000815	8.96387	12.3914	0.723394	-0.426779	0.5411	hypothetical protein
AAEL000816	16.0392	15.7738	1.01683	0.0948032	0.8935	carbonic anhydrase
AAEL000817	0.295665	0.0713427	4.14429	0	1	rhomboid
AAEL000818	0.0955518	0.921438	0.103699	-4.21725	0.0007	hypothetical protein
AAEL000819	8.60811	6.04839	1.42321	1.84593	0.00935	hypothetical protein
AAEL000820	15.4048	92.3335	0.166839	-10.1087	5e-05	dimethylaniline monooxygenase
AAEL000821	0	0.0511891	0	0	1	hypothetical protein
AAEL000822	6.44852	5.83605	1.10495	0.576336	0.41385	kinesin-like protein KLP68D
AAEL000823	3029.88	2868.44	1.05628	0.321506	0.64325	ribosomal protein L35A, putative
AAEL000824	18.3958	44.2805	0.415438	-4.81902	5e-05	hypothetical protein
AAEL000825	12.5236	12.9309	0.968502	-0.190358	0.78425	eukaryotic peptide chain release factor GTP-binding subunit (erf2) (tr
AAEL000826	0	0.123541	0	0	1	hypothetical protein
AAEL000827	0.185069	0.0396028	4.67313	0	1	hypothetical protein
AAEL000828	0.107709	0.455922	0.236244	-2.18093	0.0165	vitellogenin, putative
AAEL000829	12.1128	10.947	1.10649	0.599127	0.39945	dimethylaniline monooxygenase
AAEL000831	0	0.0491839	0	0	1	hypothetical protein
AAEL000832	14.3318	8.76112	1.63584	1.19711	0.08545	cleavage and polyadenylation specificity factor cpsf
AAEL000833	0.0529796	0	Inf	0	1	hypothetical protein
AAEL000834	5.7067	6.91439	0.825337	-1.04729	0.1341	dimethylaniline monooxygenase
AAEL000835	0	0	NA	0	1	hypothetical protein
AAEL000836	7.603	4.43331	1.71497	3.04287	5e-05	spermatogenesis associated factor
AAEL000837	0.0405161	0	Inf	0	1	hypothetical protein
AAEL000838	8.64746	16.3798	0.527934	-3.75912	5e-05	hypothetical protein
AAEL000839	21.7058	8.09592	2.68108	5.74101	5e-05	O-fucosyltransferase, putative
AAEL000840	14.2603	20.5705	0.69324	-2.17814	0.00225
AAEL000841	9.23016	3.76201	2.45352	3.50687	5e-05	hypothetical protein
AAEL000842	0.933665	73.8864	0.0126365	-18.1759	5e-05	microsomal dipeptidase
AAEL000843	0	0	NA	0	1	carbonic anhydrase II, putative
AAEL000844	36.8782	14.4297	2.55571	5.30238	5e-05	ad-003
AAEL000845	2.34658	19.1367	0.122622	-11.7365	5e-05
AAEL000846	0.0241934	0	Inf	0	1	hypothetical protein
AAEL000847	71.5831	56.5401	1.26606	1.3973	0.04785	hypothetical protein
AAEL000848	13.1617	6.74697	1.95076	3.91684	5e-05	poly(a) polymerase
AAEL000849	0.0373806	0.101301	0.369005	0	1	nervous fingers, putative
AAEL000850	1.34709	2.43898	0.552317	-3.0928	0.0001
AAEL000851	1.87766	11.5753	0.162213	-9.38158	5e-05	hypothetical protein
AAEL000852	25.7643	28.5312	0.903022	-0.404894	0.56185	peptidyl-prolyl cis/trans isomerase, putative
AAEL000853	6.56192	4.32872	1.5159	1.47373	0.0373	skinny hedgehog/sightless/rasp
AAEL000854	32.6608	184.354	0.177164	-9.7438	5e-05	fumarylacetoacetate hydrolase
AAEL000855	0.249002	2.55337	0.097519	-6.75668	5e-05	mannosyltransferase 1, putative
AAEL000856	24.9782	22.8526	1.09301	0.506108	0.47855	germ cell-less protein
AAEL000857	35.5223	7.20688	4.92894	9.03999	5e-05	hypothetical protein
AAEL000858	9.12229	1.26629	7.20395	9.7259	5e-05	ral guanine nucleotide exchange factor, putative
AAEL000859	4.045	2131.98	0.0018973	-37.0598	5e-05	hypothetical protein
AAEL000860	11.9598	10.7538	1.11215	0.631107	0.37255	hypothetical protein
AAEL000861	3.80064	1.06046	3.58395	4.63791	5e-05	hypothetical protein
AAEL000862	0.108018	0.35643	0.303055	0	1	carboxylesterase
AAEL000863	0.394531	0.464653	0.849087	-0.287151	0.67455	SPASIC protein, putative
AAEL000864	0.108126	2.57773	0.0419462	-6.40195	5e-05	sex-determining region y protein, sry
AAEL000866	0	0	NA	0	1	hypothetical protein
AAEL000867	6.16247	6.70562	0.919001	-0.473303	0.5042	f-box protein
AAEL000868	22.7318	0.519272	43.7763	5.98279	0.0022	hypothetical protein
AAEL000869	0.0390585	0.0692695	0.563863	0	1	zinc finger protein
AAEL000870	0	2.2537	0	NA	5e-05	hypothetical protein
AAEL000871	0.0524803	0.458852	0.114373	-2.18303	0.0612	hypothetical protein
AAEL000873	0.00673828	0.0357801	0.188325	0	1
AAEL000874	2.6255	21.0114	0.124956	-11.6004	5e-05	hypothetical protein
AAEL000875	16.7897	8.86404	1.89414	3.69091	5e-05	hypothetical protein
AAEL000876	0.013837	0	Inf	0	1	hypothetical protein
AAEL000877	0	0	NA	0	1	hypothetical protein
AAEL000878	0.075821	37.3187	0.00203172	-4.91883	0.1117	cuticle protein, putative
AAEL000879	0	43.3136	0	NA	5e-05	cuticle protein, putative
AAEL000881	0	0.198419	0	0	1	hypothetical protein
AAEL000882	0	0.0232191	0	0	1	hypothetical protein
AAEL000883	25.7504	31.0191	0.830147	-1.05099	0.13205	hypothetical protein
AAEL000884	11.8709	6.72946	1.76402	3.35407	5e-05
AAEL000885	0.855845	0.00735074	116.43	5.41899	0.02535	cytoplasmic dynein heavy chain
AAEL000886	0.273733	4.87304	0.0561729	-2.94911	0.06075	hypothetical protein
AAEL000887	0	0.172881	0	0	1	hypothetical protein
AAEL000888	29.4036	26.2708	1.11925	0.661567	0.33915	single stranded DNA binding protein
AAEL000889	8.61614	0	Inf	NA	5e-05	carboxylesterase
AAEL000890	0.0998757	330.352	0.000302331	-8.49359	0.05985	hypothetical protein
AAEL000891	0.127765	0.114498	1.11587	0	1	hypothetical protein
AAEL000892	1.54512	0	Inf	0	1	hypothetical protein
AAEL000893	2.58605	4.3363	0.596372	-2.56721	0.0004	sex-determining region y protein, sry
AAEL000894	0.729804	0.102238	7.13829	3.06584	0.0057	hunchback protein
AAEL000895	10.9391	18.1138	0.60391	-2.94062	5e-05	peroxisome biogenesis factor 1 (peroxin-1)
AAEL000896	0.164179	373.373	0.000439718	-9.875	0.01655	hypothetical protein
AAEL000897	2.55507	0.152663	16.7367	3.15542	0.02535	hypothetical protein
AAEL000898	27.6315	87.7012	0.315064	-6.45153	5e-05	carboxylesterase
AAEL000899	3.47802	6.04853	0.575019	-2.97103	5e-05	glycosyltransferase
AAEL000900	7.70225	1.08442	7.10264	8.71091	5e-05	hypothetical protein
AAEL000901	0	0.147438	0	0	1	hypothetical protein
AAEL000902	105.458	60.8957	1.73178	2.99301	5e-05	sugar transporter
AAEL000903	88.1783	24.5054	3.59832	6.93768	5e-05	hypothetical protein
AAEL000904	35.7022	364.362	0.0979855	-13.0163	5e-05	carboxylesterase
AAEL000905	2.99826	0.303552	9.87725	6.2993	5e-05	carboxylesterase
AAEL000906	15.3082	9.96434	1.5363	2.49962	0.00045	guanyl-nucleotide exchange factor
AAEL000907	0.260176	0.208705	1.24662	0	1	hypothetical protein
AAEL000908	0.23423	0.126626	1.84978	0	1	hypothetical protein
AAEL000909	0	33.2186	0	NA	5e-05	histone H1, putative
AAEL000910	5.51396	0.289012	19.0787	7.69008	5e-05	hypothetical protein
AAEL000911	0	0	NA	0	1	hypothetical protein
AAEL000912	0.472198	0.0987514	4.78168	1.92739	0.03125	hypothetical protein
AAEL000913	0	2.3261	0	NA	5e-05	hypothetical protein
AAEL000914	0.0639872	0.114191	0.560352	0	1	hypothetical protein
AAEL000915	0.96585	0.0765166	12.6228	4.26328	0.00105	hypothetical protein
AAEL000916	0.056792	1.47444	0.0385177	-1.64886	0.2319	hypothetical protein
AAEL000917	0	0	NA	0	1	hypothetical protein
AAEL000918	17.8977	10.1079	1.77066	3.35894	5e-05	carboxylesterase
AAEL000919	0.010277	0.0183308	0.560641	0	1	hypothetical protein
AAEL000920	14.9445	14.8123	1.00893	0.0428775	0.94815	hypothetical protein
AAEL000921	0.0891784	3.73113	0.0239012	-3.55067	0.18895	hypothetical protein
AAEL000922	14.3232	3.09812	4.62319	8.48586	5e-05	polyribonucleotide nucleotidyltransferase
AAEL000923	466.557	0.275612	1692.8	16.7634	5e-05	hypothetical protein
AAEL000924	11.8389	1.83213	6.46182	10.415	5e-05	eukaryotic translation initiation factor 2-alpha kinase
AAEL000925	9.71126	5.20973	1.86406	3.67307	5e-05	leucine-zipper-like transcriptional regulator 1 (LZTR-1)
AAEL000926	0.00993636	0	Inf	0	1
AAEL000927	237.941	290.759	0.818344	-1.01392	0.14955	hypothetical protein
AAEL000928	0	0	NA	0	1	hypothetical protein
AAEL000929	0.840707	0	Inf	NA	0.00415	cytochrome c oxidase, subunit VIA, putative
AAEL000930	33.8441	90.6702	0.373266	-5.38266	5e-05	hypothetical protein
AAEL000931	122.406	693.841	0.176418	-9.69754	5e-05	alkaline phosphatase
AAEL000932	0	0	NA	0	1	hypothetical protein
AAEL000933	1.58453	4.27953	0.370258	-4.44438	5e-05	hypothetical protein
AAEL000934	93.0148	208.458	0.446204	-4.35169	5e-05	clathrin light chain
AAEL000935	0.695199	1.3895	0.500323	-1.69424	0.0242	hypothetical protein
AAEL000936	11.02	5.79986	1.90005	0.954167	0.1648	hypothetical protein
AAEL000937	0.0571523	0.0523019	1.09274	0	1	hypothetical protein
AAEL000938	9.27338	2.09691	4.4224	7.39546	5e-05	hypothetical protein
AAEL000939	6.40543	4.52058	1.41695	1.7018	0.01675	hypothetical protein
AAEL000940	5.46306	1.89801	2.87831	3.90924	5e-05	hypothetical protein
AAEL000941	72.5014	53.847	1.34643	1.74222	0.0141	mitochondrial inner membrane protein translocase, 8kD-subunit, putative
AAEL000942	5.2395	11.376	0.460575	-1.2972	0.0717	hypothetical protein
AAEL000943	1.74709	2.25917	0.773333	-0.110442	0.51335	hypothetical protein
AAEL000944	36.7025	63.7714	0.575532	-2.99226	5e-05	hypothetical protein
AAEL000945	0.0729058	1.26828	0.057484	-1.53689	0.2319	hypothetical protein
AAEL000946	0.728371	0.134765	5.40475	3.56843	0.00075	hypothetical protein
AAEL000947	77.8266	98.351	0.791315	-1.3291	0.0588	microsomal signal peptidase 23 kd subunit (spc22/23)
AAEL000948	50.2939	473.816	0.106146	-12.5013	5e-05	hypothetical protein
AAEL000949	11.7838	5.38206	2.18946	4.60458	5e-05	hypothetical protein
AAEL000950	84.9097	96.9985	0.875371	-0.720516	0.3078	hypothetical protein
AAEL000951	697.091	817.029	0.853202	-0.889946	0.1994	elongation factor 1-beta2
AAEL000952	12.4815	3.32065	3.75875	7.22177	5e-05	hypothetical protein
AAEL000953	5.57891	10.1252	0.550993	-3.45977	5e-05	hypothetical protein
AAEL000954	0.46842	0.0197341	23.7366	2.24471	0.2062	hypothetical protein
AAEL000955	35.3575	49.5796	0.713146	-1.9211	0.0072	hypothetical protein
AAEL000956	16.1224	47.8637	0.33684	-6.30155	5e-05	hypothetical protein
AAEL000957	12.9981	125.357	0.103689	-11.7828	5e-05	hypothetical protein
AAEL000958	43.7034	94.7221	0.461385	-4.2215	5e-05	hypothetical protein
AAEL000960	0.0735059	0.0859778	0.85494	0	1	hypothetical protein
AAEL000961	88.0116	0.063189	1392.83	15.8509	5e-05	hypothetical protein
AAEL000962	0.49664	0.14695	3.37965	2.65163	0.00285	hypothetical protein
AAEL000963	91.4019	60.9261	1.50021	2.32511	0.001	hypothetical protein
AAEL000964	8.24346	9.95206	0.828317	-1.05221	0.13815	regulatory factor X-associated ankyrin-containing protein, putative
AAEL000965	12.8737	17.898	0.719281	-1.83108	0.00795	hypothetical protein
AAEL000966	0	0	NA	0	1	hypothetical protein
AAEL000967	6.45921	4.81286	1.34207	1.70667	0.01595	tmc7 protein
AAEL000968	0.699943	0.0433455	16.148	4.95896	0.00025	hypothetical protein
AAEL000969	42.7526	8.87455	4.81744	4.05683	5e-05	hypothetical protein
AAEL000970	26.4238	6.34675	4.16336	7.27018	5e-05	hypothetical protein
AAEL000971	0.251655	1.65359	0.152187	-5.83901	5e-05	smile protein
AAEL000973	7.45465	12.8563	0.579844	-3.08435	5e-05	hypothetical protein
AAEL000974	6.51187	0.156958	41.488	5.43767	0.0028	zinc finger protein
AAEL000975	2.93131	36.1034	0.0811921	-7.69985	5e-05	hypothetical protein
AAEL000976	0	0	NA	0	1	nucleoprotein, putative
AAEL000977	27.0275	36.6243	0.737966	-1.73521	0.01535	hypothetical protein
AAEL000978	23.5703	8.56182	2.75295	5.92223	5e-05	hypothetical protein
AAEL000979	0.285519	0.641643	0.444981	-1.58765	0.0423	hypothetical protein
AAEL000980	5.53984	0.522679	10.5989	7.45429	5e-05	hypothetical protein
AAEL000981	15.746	9.03344	1.74308	3.24758	5e-05	hypothetical protein
AAEL000982	19.9571	21.3396	0.935214	-0.39801	0.57595	mediator complex, subunit, putative
AAEL000983	37.8099	70.6657	0.535053	-3.5986	5e-05	clathrin coat assembly protein ap19
AAEL000984	19.6154	2.00229	9.79648	12.5751	5e-05	hypothetical protein
AAEL000985	25.4835	51.6088	0.493782	-4.01612	5e-05	hypothetical protein
AAEL000986	172.572	226.217	0.76286	-1.47127	0.0327	NADH-ubiquinone oxidoreductase ashi subunit
AAEL000987	2625.66	2610.46	1.00582	0.0355128	0.9605	60S ribosomal protein L8
AAEL000988	11.7616	7.4243	1.5842	2.69197	0.0001	hypothetical protein
AAEL000989	0	7.54665	0	NA	5e-05	hypothetical protein
AAEL000990	8.42106	4.21925	1.99587	3.29751	5e-05	hypothetical protein
AAEL000991	0.0629775	0.0658498	0.956381	0	1	hypothetical protein
AAEL000993	9.54692	51.7504	0.18448	-9.62146	5e-05	dally
AAEL000994	16.4434	20.9257	0.785799	-1.37122	0.05055	hypothetical protein
AAEL000995	9.30891	0.387258	24.038	6.0557	0.0002	hypothetical protein
AAEL000996	22.2894	6.6055	3.37437	7.05288	5e-05	hypothetical protein
AAEL000997	0	0	NA	0	1	nucleoprotein, putative
AAEL000998	0	0.0444088	0	0	1	galactose-specific C-type lectin, putative
AAEL000999	54.3473	3.92579	13.8437	14.2858	5e-05	DNA replication licensing factor MCM7
AAEL001000	5.39846	1.64461	3.28252	6.0708	5e-05	1-acyl-sn-glycerol-3-phosphate acyltransferase
AAEL001001	5.59509	3.5929	1.55726	2.12078	0.00275	hypothetical protein
AAEL001003	0	0	NA	0	1	nucleoprotein, putative
AAEL001005	62.2125	44.4732	1.39888	1.8278	0.0092	calreticulin
AAEL001007	26.6257	24.5106	1.08629	0.4697	0.50635	hypothetical protein
AAEL001008	9.56328	254.92	0.0375148	-18.6386	5e-05	hypothetical protein
AAEL001009	33.9365	7.30467	4.64586	8.76477	5e-05	dab2-interacting protein
AAEL001010	0.806901	0	Inf	NA	5e-05	defective proboscis extension response, putative
AAEL001011	2.84626	8.22849	0.345903	-5.63157	5e-05	hypothetical protein
AAEL001012	0	0	NA	0	1	hypothetical protein
AAEL001013	12.3356	27.6994	0.445338	-4.73449	5e-05	hypothetical protein
AAEL001014	12.6739	15.7369	0.805362	-1.28983	0.07055	vacuolar protein sorting-associated
AAEL001015	2.22718	1.41668	1.57211	1.9178	0.00755	hypothetical protein
AAEL001016	36.0564	6.20449	5.81134	9.92206	5e-05	zinc finger protein
AAEL001017	20.2376	9.42603	2.14699	4.44916	5e-05	tyrosine-protein kinase
AAEL001018	0.0475599	0.46622	0.102012	-1.63321	0.18905	hypothetical protein
AAEL001019	6.74186	1.58394	4.25639	7.83457	5e-05	translation elongation factor
AAEL001020	88.3851	271.695	0.32531	-6.13252	5e-05	anterior fat body protein
AAEL001021	0	0.1425	0	0	1	hypothetical protein
AAEL001022	74.1832	6.97244	10.6395	12.7338	5e-05	anterior fat body protein
AAEL001023	0	0	NA	0	1	p15-2b protein, putative
AAEL001024	16.5714	9.05433	1.83022	3.53975	5e-05	mitochondrial carrier protein
AAEL001025	0	1.32903	0	NA	5e-05	hypothetical protein
AAEL001026	0.170719	3.09377	0.0551815	-2.96785	0.06075	hypothetical protein
AAEL001027	1.03767	1.94115	0.534565	-2.11652	0.00495	hypothetical protein
AAEL001028	0.0296448	0	Inf	0	1	hypothetical protein
AAEL001029	23.5988	4.74151	4.97706	8.94832	5e-05	hypothetical protein
AAEL001030	31.0358	80.7796	0.384203	-5.47523	5e-05	S-formylglutathione hydrolase, putative
AAEL001031	0.0469495	0.0229955	2.04168	0	1	hypothetical protein
AAEL001032	23.0388	9.91947	2.32258	4.78146	5e-05	hypothetical protein
AAEL001033	18.4578	9.22191	2.00152	3.7045	5e-05	methyl-cpg binding protein, mbd
AAEL001034	0.524534	0.62589	0.838061	-0.6267	0.3781
AAEL001035	0	0	NA	0	1	anterior fat body protein
AAEL001036	5.91772	3.83083	1.54476	2.56622	0.0003	ikappab kinase complex-associated protein
AAEL001037	54.8577	15.7928	3.47359	6.99792	5e-05	ribosomal RNA methyltransferase
AAEL001038	12.9818	6.01239	2.15917	4.25729	5e-05	cak1
AAEL001039	20.0327	10.747	1.86403	3.64417	5e-05	metaxin
AAEL001040	0	0	NA	0	1	hypothetical protein
AAEL001041	35.9226	134.27	0.26754	-7.36904	5e-05	guanine nucleotide-binding protein beta 3 (g protein beta3)
AAEL001042	0.0290109	0.150324	0.192989	0	1	hypothetical protein
AAEL001043	2.0159	9.79807	0.205745	-3.93762	0.0002	hypothetical protein
AAEL001044	49.6012	63.5529	0.780471	-1.36248	0.0525	tyrosyl-tRNA synthetase
AAEL001045	0.170286	2.9405	0.0579106	-2.99412	0.03265	hypothetical protein
AAEL001046	1.31518	6.3029	0.208663	-8.55718	5e-05	protein-tryrosine phosphatase
AAEL001047	239.51	662.204	0.361686	-5.75914	5e-05	adenylate cyclase
AAEL001048	19.919	81.3825	0.244758	-8.08031	5e-05	short-chain dehydrogenase
AAEL001049	0.89178	0.671465	1.32811	0.256201	0.74555	hypothetical protein
AAEL001050	0.194953	0.0801009	2.43384	0	1	hypothetical protein
AAEL001051	0	0	NA	0	1	hypothetical protein
AAEL001052	88.5842	25.3322	3.4969	7.15251	5e-05	heat shock protein, putative
AAEL001053	0.400612	0.0191254	20.9466	0	1	hypothetical protein
AAEL001054	0.213475	1.72783	0.123551	-2.58619	0.0207	glutathione-s-transferase theta, gst
AAEL001055	0	0	NA	0	1	hypothetical protein
AAEL001056	12.5555	19.4549	0.645364	-2.50982	0.0002	hypothetical protein
AAEL001057	0	0	NA	0	1	lipase
AAEL001058	2.06282	2.7105	0.761048	-1.1141	0.11775	jun activation domain binding protein
AAEL001059	0.2524	0.123624	2.04167	0	1	GSTD1-6 protein, putative
AAEL001060	1.80096	5.56752	0.323476	-5.65569	5e-05	hypothetical protein
AAEL001061	642.722	5951.16	0.107999	-12.7459	5e-05	glutathione-s-transferase theta, gst
AAEL001062	1.7705	20.4918	0.0864004	-12.195	5e-05	hypothetical protein
AAEL001063	0	0	NA	0	1	hypothetical protein
AAEL001064	0	0	NA	0	1	triacylglycerol lipase, putative
AAEL001065	11.9978	38.1281	0.314671	-6.52034	5e-05	hypothetical protein
AAEL001066	21.5531	12.1257	1.77747	3.2582	5e-05	mitochondrial ribosomal protein, L22, putative
AAEL001067	0.737883	0	Inf	NA	5e-05	hypothetical protein
AAEL001068	0.482534	0.152118	3.1721	1.18181	0.10305	myosin light chain 2V, putative
AAEL001069	64.5979	288.806	0.223672	-8.40736	5e-05	histone deacetylase
AAEL001070	0	0	NA	0	1	hypothetical protein
AAEL001071	3.24011	52.8508	0.0613067	-11.518	5e-05	glutathione-s-transferase theta, gst
AAEL001072	0	0	NA	0	1	lipase
AAEL001073	0.0492475	0.068016	0.724058	0	1	malic enzyme
AAEL001074	4.37242	0.117683	37.1542	11.3282	5e-05	cadherin
AAEL001075	1.77949	0.353031	5.04061	2.91676	0.0025	hypothetical protein
AAEL001076	0	0.0343701	0	0	1	lipase
AAEL001077	7.26601	3.84631	1.88909	3.43982	5e-05	hypothetical protein
AAEL001078	0.357375	1.85193	0.192974	-3.17542	0.0013	glutathione-s-transferase theta, gst
AAEL001079	3.36234	0.0736152	45.6745	3.51749	0.08235	fgf receptor activating protein
AAEL001080	13.9501	7.88419	1.76938	3.20105	5e-05	RNA 3' terminal phosphate cyclase
AAEL001081	0	0	NA	0	1	triacylglycerol lipase, putative
AAEL001082	2.56419	36.143	0.0709457	-12.9648	5e-05	hypothetical protein
AAEL001083	0	0	NA	0	1	hypothetical protein
AAEL001084	0.802392	2.34564	0.342078	-4.16511	5e-05	hypothetical protein
AAEL001085	60.3584	25.6738	2.35097	4.72743	5e-05	hypothetical protein
AAEL001086	13.8451	2.8217	4.90665	8.05212	5e-05	hypothetical protein
AAEL001087	117.566	79.7802	1.47362	2.09345	0.0033	synaptic vesicle protein
AAEL001088	9.25027	16.2985	0.567553	-3.30396	5e-05
AAEL001089	56.9448	26.4021	2.15683	3.69126	5e-05	hypothetical protein
AAEL001090	4.65824	0.251779	18.5013	3.78402	0.00685	glutathione-s-transferase theta, gst
AAEL001091	30.3335	134.363	0.225758	-8.20172	5e-05	malic enzyme
AAEL001092	48.9339	94.6189	0.517168	-3.78762	5e-05	UDP-glucose pyrophosphatase
AAEL001093	4.35436	0.30372	14.3368	8.4488	5e-05	phd finger protein
AAEL001094	10.728	52.4594	0.204501	-8.94031	5e-05	hypothetical protein
AAEL001095	1.43841	2.71678	0.529454	-2.76114	0.00015	hypothetical protein
AAEL001096	0.0186263	0	Inf	0	1	lipase
AAEL001097	0.562111	1.66215	0.338183	-4.09461	5e-05	hypoxia-inducible factor
AAEL001098	17.1818	8.74665	1.96439	3.82991	5e-05	clip-domain serine protease, putative
AAEL001099	22.8358	8.2966	2.75243	5.73432	5e-05	DEAD box polypeptide
AAEL001100	13.816	6.25581	2.20851	3.14337	5e-05	phosphoserine phosphatase
AAEL001101	19.402	19.8979	0.975078	-0.139427	0.8405	ATP-dependent transporter
AAEL001102	93.7008	59.6496	1.57085	2.50419	0.0003	adenosine kinase
AAEL001103	75.5654	84.4543	0.894749	-0.637425	0.36585	prefoldin, subunit, putative
AAEL001104	3.01327	61.4997	0.0489965	-15.7486	5e-05	hypothetical protein
AAEL001105	34.1328	23.6136	1.44547	2.12582	0.0029	von Hippel-Lindau disease tumor suppressor, putative
AAEL001106	0.855069	2.22415	0.384448	-1.10517	0.1308	hypothetical protein
AAEL001107	2311.52	30575.5	0.0756004	-14.673	5e-05	hypothetical protein
AAEL001108	14.3113	0.606125	23.6111	12.9384	5e-05	protein kinase c
AAEL001109	69.4008	45.8392	1.51401	2.4596	0.001	glutaredoxin
AAEL001110	0.991024	0.0733737	13.5065	2.90787	0.02535	jnk stimulatory phosphatase (jsp1)
AAEL001112	26.2696	18.8589	1.39296	1.90233	0.0066	hypothetical protein
AAEL001113	452.173	4978.29	0.090829	-14.8377	5e-05	inorganic phosphate cotransporter, putative
AAEL001114	9.61467	8.24284	1.16643	0.915986	0.1957	amino acid transporter
AAEL001115	0	0	NA	0	1	hypothetical protein
AAEL001116	1.51151	6.24869	0.241892	-7.62292	5e-05
AAEL001117	0.279321	1.06035	0.263423	-2.35539	0.0078	hypothetical protein
AAEL001118	0.12578	0.0113621	11.0701	0	1	hypothetical protein
AAEL001119	4.81589	2.27311	2.11863	4.1426	5e-05
AAEL001120	11.8313	0.695989	16.9993	6.4523	5e-05	hypothetical protein
AAEL001121	21.3683	75.6615	0.28242	-7.12273	5e-05	n-acetylgalactosaminyltransferase
AAEL001122	5.25486	20.6094	0.254974	-6.99613	5e-05	n-acetylgalactosaminyltransferase
AAEL001123	0.101364	0.027826	3.64278	0	1	hypothetical protein
AAEL001124	14.7444	12.3283	1.19598	1.06445	0.1285	hypothetical protein
AAEL001125	1.40851	3.57652	0.393821	-1.31916	0.0827	p15-2b protein, putative
AAEL001126	74.9434	45.3314	1.65323	2.70376	5e-05	rest corepressor (corest) protein
AAEL001127	5.51698	0.192107	28.7183	5.44019	0.00195	defective proboscis extension response, putative
AAEL001128	6.18834	0.930607	6.64979	1.50474	0.1633	AMP dependent coa ligase
AAEL001129	64.4171	35.3318	1.8232	3.26221	5e-05	hypothetical protein
AAEL001130	0.0965721	0	Inf	0	1	alpha-amylase
AAEL001131	7.04139	6.83983	1.02947	0.0311797	0.96325	splicing factor, putative
AAEL001132	32.5016	88.3071	0.368052	-5.68415	5e-05	hypothetical protein
AAEL001133	5.55353	3.49727	1.58796	1.95367	0.00545	hypothetical protein
AAEL001134	59.0697	132.529	0.445712	-4.39208	5e-05	methylmalonate-semialdehyde dehydrogenase
AAEL001135	2.08087	1.88818	1.10205	0.231349	0.7401	hypothetical protein
AAEL001136	186.341	40.623	4.58708	6.15202	5e-05	hypothetical protein
AAEL001137	0.00824153	0.0139741	0.589772	0	1	hypothetical protein
AAEL001139	0.0150687	0.0531034	0.283761	0	1	br serine/threonine-protein kinase
AAEL001140	0.582084	0	Inf	NA	5e-05	MutS protein, putative
AAEL001141	31.1299	25.9057	1.20166	0.99374	0.1653	transcriptional regulator ATRX (X-linked helicase II)
AAEL001142	7.47304	7.12389	1.04901	0.279707	0.692	rab gdp/gtp exchange factor
AAEL001143	1.57357	54.1987	0.0290334	-13.9329	5e-05	hypothetical protein
AAEL001144	9.90302	23.6968	0.417905	-5.08875	5e-05	hypothetical protein
AAEL001146	1.44891	40.6311	0.0356601	-15.0678	5e-05	n-acetylgalactosaminyltransferase
AAEL001147	17.7344	5.09104	3.48345	6.99292	5e-05	hypothetical protein
AAEL001148	0.379148	0.0362244	10.4666	0	1	homeobox protein
AAEL001149	0.0847585	0.166841	0.50802	0	1	hypothetical protein
AAEL001151	12.7245	55.8618	0.227785	-8.45942	5e-05	n-acetylgalactosaminyltransferase
AAEL001152	9.99436	18.8451	0.530343	-3.7345	5e-05	beta-1,3-galactosyltransferase-6
AAEL001153	0.0102999	0.0446831	0.23051	0	1	hypothetical protein
AAEL001154	41.4756	72.0607	0.575565	-2.60999	0.0001	hypothetical protein
AAEL001155	10.4674	1.76512	5.93014	7.29001	5e-05	hypothetical protein
AAEL001156	10.8498	7.50046	1.44655	1.64656	0.02065	hypothetical protein
AAEL001157	7.54789	12.9577	0.582502	-3.10156	5e-05	light protein
AAEL001158	70.4652	15.3976	4.57638	8.66541	5e-05	fructose-1,6-bisphosphatase
AAEL001159	11.7567	29.0375	0.40488	-2.36467	0.0012	ribonuclease t2
AAEL001160	3.85664	1.72907	2.23047	3.71587	5e-05	zinc finger protein
AAEL001161	0	0	NA	0	1	hypothetical protein
AAEL001162	8.67479	6.6864	1.29738	1.29692	0.0654	hypothetical protein
AAEL001163	2.58579	4.88208	0.529649	-3.73978	5e-05	macroglobulin/complement
AAEL001164	243.808	285.995	0.85249	-0.874036	0.21715	NADH:ubiquinone dehydrogenase, putative
AAEL001165	10.4649	3.37742	3.09849	6.45068	5e-05
AAEL001166	26.6894	27.0159	0.987915	-0.0710371	0.9192	protein phosphatases pp1 regulatory subunit
AAEL001167	0.761607	0.403582	1.88712	1.61799	0.0248	synaptotagmin
AAEL001168	0.0287156	0.0778193	0.369004	0	1	hypothetical protein
AAEL001169	38.1146	10.8262	3.52059	7.19363	5e-05	ribosome biogenesis protein bop1 (block of proliferation 1 protein)
AAEL001170	8.01549	20.494	0.391114	-5.48414	5e-05	hypothetical protein
AAEL001171	42.3364	25.3018	1.67326	2.96417	5e-05	tRNA-dihydrouridine synthase
AAEL001172	2.19481	1.65361	1.32728	0.668425	0.33695	hypothetical protein
AAEL001173	6.93809	6.37015	1.08916	0.463262	0.5088	amidase
AAEL001174	0.050656	0.107593	0.470811	0	1	hypothetical protein
AAEL001175	19.2546	5.89092	3.26852	6.75975	5e-05	DNA photolyase
AAEL001176	42.6928	40.2435	1.06086	0.336245	0.6259	s-adenosylmethionine decarboxylase
AAEL001177	21.2214	21.0772	1.00684	0.0263425	0.97025	signal recognition particle, 14kD, putative
AAEL001178	0.133295	0.0891074	1.49589	0	1	serine protease
AAEL001179	0.27712	0.164149	1.68822	0	1	hypothetical protein
AAEL001180	2.01332	0.358676	5.6132	2.83558	0.0056	hypothetical protein
AAEL001181	0.200417	0.0241598	8.29547	0	1	hypothetical protein
AAEL001182	29.9612	40.9691	0.731312	-1.84115	0.0082	phosphotyrosyl phosphatase activator
AAEL001183	16.4415	22.3126	0.736871	-1.81216	0.0105	zinc binding dehydrogenase
AAEL001184	0.655208	0.773775	0.846768	-0.58946	0.4063	hypothetical protein
AAEL001185	13.3152	11.3111	1.17718	0.954126	0.1727	hypothetical protein
AAEL001186	9.92792	16.8587	0.58889	-3.01334	5e-05	hypothetical protein
AAEL001187	35.8158	17.1147	2.09269	4.21178	5e-05	hypothetical protein
AAEL001188	25.3688	38.0565	0.666609	-2.27905	0.00155	hypothetical protein
AAEL001189	0.329039	0.169789	1.93793	0	1	hypothetical protein
AAEL001190	32.156	72.417	0.444039	-4.58379	5e-05	hypothetical protein
AAEL001191	5.71516	9.6695	0.59105	-3.11026	5e-05	hypothetical protein
AAEL001192	2.9545	4.27319	0.691404	-1.7607	0.01425	hypothetical protein
AAEL001193	0.472597	0.0851628	5.54934	1.33454	0.21615	regulator of g protein signaling
AAEL001194	34.6084	17.4049	1.98843	3.72727	5e-05	fatty acid synthase
AAEL001195	0.161984	84.8184	0.00190977	-1.24195	0.0527	Juvenile hormone-inducible protein, putative
AAEL001196	0.0100326	0.0118361	0.847627	0	1	cadherin
AAEL001197	0.653209	0.17711	3.68815	1.93329	0.0279	hypothetical protein
AAEL001198	8.17558	32.4474	0.251964	-7.95918	5e-05	sodium/solute symporter
AAEL001199	15.8571	4.00916	3.95522	7.23248	5e-05	Putative GTP-binding protein 5
AAEL001200	4.15858	4.10542	1.01295	0.0696143	0.9195	aspartyl-tRNA synthetase
AAEL001201	7.70665	19.2537	0.400269	-5.37881	5e-05	hypothetical protein
AAEL001202	9.23295	5.96631	1.54751	0.218952	0.48475	hypothetical protein
AAEL001203	2.11523	0.123907	17.0711	6.16581	5e-05	hypothetical protein
AAEL001204	37.6166	17.9318	2.09776	4.11268	5e-05	sterol o-acyltransferase
AAEL001205	10.6233	28.9288	0.367222	-5.59355	5e-05
AAEL001206	103.945	149.889	0.69348	-1.89825	0.0065	threonyl-tRNA synthetase
AAEL001207	1.48898	3.48147	0.427687	-4.04262	5e-05	hypothetical protein
AAEL001208	0.255579	1.06595	0.239766	-5.30476	5e-05	ubiquitin-conjugating enzyme variant
AAEL001209	9.4343	240.246	0.0392693	-18.0318	5e-05	sodium-dependent phosphate transporter
AAEL001210	121.404	148.772	0.816041	-1.175	0.09475	NADH ubiquinone oxidoreductase subunit, putative
AAEL001211	31.6498	18.8237	1.68138	3.07847	5e-05	COMPASS component SWD2, putative
AAEL001212	38.1828	62.3514	0.612381	-2.68218	0.0001	phosphoinositide-binding protein, putative
AAEL001213	0	0	NA	0	1	hypothetical protein
AAEL001215	26.5815	27.3669	0.971301	-0.168325	0.812	hypothetical protein
AAEL001216	247.802	95.3443	2.59902	5.22246	5e-05	DEAD box ATP-dependent RNA helicase
AAEL001218	51.1918	64.8892	0.788911	-1.28026	0.06855	alanyl-tRNA synthetase
AAEL001219	0.232762	0	Inf	0	1	hypothetical protein
AAEL001220	4.00822	25.0659	0.159907	-10.3818	5e-05	myosin vii
AAEL001221	0	0	NA	0	1	Odorant receptor 83c, putative
AAEL001223	11.9107	12.8846	0.924414	-0.467703	0.5041	engulfment and cell motility protein
AAEL001224	0.0165348	0	Inf	0	1	hypothetical protein
AAEL001225	0.404103	0.447672	0.902677	-0.262591	0.7063	glycoside hydrolases
AAEL001226	0	0	NA	0	1	hypothetical protein
AAEL001227	0.0268955	0	Inf	0	1	sidestep protein
AAEL001228	0.222077	0.066799	3.32456	0	1	myelin transcription factor 1, myt1
AAEL001229	0.0270185	0	Inf	0	1	metalloproteinase, putative
AAEL001230	0.0425606	0.0186302	2.2845	0	1	myelin transcription factor 1, myt1
AAEL001231	0.138786	0	Inf	0	1	MIND-MELD/ADAM
AAEL001232	13.4293	15.461	0.868592	-0.838948	0.2271	tubulointerstitial nephritis antigen
AAEL001233	0.547402	1.85474	0.295137	-2.95514	0.0013	hypothetical protein
AAEL001234	0	0	NA	0	1	trypsin
AAEL001235	2.64496	10.7806	0.245344	-7.42286	5e-05	palmitoyl-protein thioesterase
AAEL001236	9.64058	49.158	0.196114	-9.2887	5e-05	hypothetical protein
AAEL001237	0.00848537	0.241583	0.035124	0	1
AAEL001238	11.597	2.25842	5.13501	9.35891	5e-05	bap28
AAEL001239	68.1473	103.766	0.65674	-2.29371	0.00095	cation efflux protein/ zinc transporter
AAEL001240	0.590566	0.00792068	74.56	2.83088	0.21105	chaoptin
AAEL001241	2.11933	27.3114	0.0775987	-12.9485	5e-05	hypothetical protein
AAEL001242	12.654	2.32857	5.43424	8.30462	5e-05	ribosomal pseudouridine synthase
AAEL001243	0.288977	1.16175	0.248743	-2.28401	0.0121	growth factor independence
AAEL001244	6.08405	25.4533	0.239028	-8.14922	5e-05	hypothetical protein
AAEL001245	27.411	2.80983	9.75539	8.68057	5e-05	heterogeneous nuclear ribonucleoprotein
AAEL001246	12.2038	1.82828	6.67502	7.37773	5e-05	Thymidylate kinase, putative
AAEL001247	99.0979	116.865	0.847969	-0.936642	0.18215	hypothetical protein
AAEL001248	0.690488	2.56959	0.268715	-3.23593	0.0002	hypothetical protein
AAEL001249	6.80003	2.6768	2.54036	4.90665	5e-05	hypothetical protein
AAEL001250	19.0334	12.9293	1.47211	2.29739	0.0011	hypothetical protein
AAEL001251	2.41962	5.21624	0.463863	-3.15588	5e-05	nsfl1 cofactor P47
AAEL001252	6.06754	10.0583	0.603237	-3.00359	5e-05	rap1 gtpase-gdp dissociation stimulator
AAEL001254	42.0523	38.7384	1.08555	0.431219	0.54215	hypothetical protein
AAEL001255	12.514	14.5356	0.860921	-0.882111	0.20975	hypothetical protein
AAEL001256	0.118029	0.740362	0.159421	-2.53984	0.0189	hypothetical protein
AAEL001257	13.012	187.394	0.0694366	-15.2637	5e-05	sugar transporter
AAEL001258	0	0	NA	0	1	hypothetical protein
AAEL001259	3.15773	20.3381	0.155262	-8.29967	5e-05	hypothetical protein
AAEL001260	23.4497	8.44061	2.7782	5.24935	5e-05	hypothetical protein
AAEL001261	11.5042	8.95528	1.28463	1.444	0.03875	hypothetical protein
AAEL001262	0.127898	0.196792	0.649915	0	1	hypothetical protein
AAEL001263	0.0283967	0	Inf	0	1	hypothetical protein
AAEL001264	128.939	169.334	0.761448	-1.53286	0.02735	hypothetical protein
AAEL001265	0.228614	0.119829	1.90784	0	1	hypothetical protein
AAEL001266	7.66052	12.6421	0.605953	-2.87137	5e-05	nsfl1 cofactor P47
AAEL001267	2.25438	18.2643	0.123431	-9.23383	5e-05	hypothetical protein
AAEL001268	0.0913589	0.104154	0.877152	0	1	hypothetical protein
AAEL001269	12.9859	118.748	0.109357	-12.4705	5e-05	anion exchange protein 2, slc4a2
AAEL001270	13.1267	8.97383	1.46278	2.25709	0.00135	hypothetical protein
AAEL001271	13.5746	18.0273	0.753002	-1.41264	0.04735	hypothetical protein
AAEL001272	0.0453271	0	Inf	0	1	hypothetical protein
AAEL001273	18.2806	39.0996	0.467539	-4.13219	5e-05	Sec24B protein, putative
AAEL001274	270.993	7.53068	35.9852	12.5992	5e-05	hypothetical protein
AAEL001275	34.9095	93.1591	0.37473	-5.36408	5e-05	ef-hand protein nucb1
AAEL001276	0.0992399	0.312382	0.317688	0	1	hypothetical protein
AAEL001277	41.1329	52.8842	0.777792	-1.4938	0.0334	arf gtpase-activating protein
AAEL001278	0.192532	0.200114	0.962112	0	1	hypothetical protein
AAEL001279	37.7265	39.5495	0.953906	-0.265196	0.70345	hypothetical protein
AAEL001280	3.62436	3.10665	1.16665	0.592225	0.4065	28S ribosomal protein S15, mitochondrial precursor
AAEL001281	2.47947	1.79023	1.385	0.554498	0.4396	hypothetical protein
AAEL001283	3.10762	8.79492	0.353343	-5.66493	5e-05	WD-repeat protein 47
AAEL001284	8.70932	16.1112	0.540575	-0.992127	0.15505	hypothetical protein
AAEL001285	0	0.241771	0	0	1	hypothetical protein
AAEL001286	0.0281009	0	Inf	0	1	hypothetical protein
AAEL001287	4.09756	0	Inf	NA	5e-05	hypothetical protein
AAEL001288	3.13641	18.5056	0.169484	-9.18719	5e-05	cytochrome P450
AAEL001289	2.31408	2.08551	1.1096	0.489067	0.4882	permease, putative
AAEL001290	0.0846933	1.72903	0.0489831	-3.47068	0.06125	hypothetical protein
AAEL001292	0.0114553	0	Inf	0	1
AAEL001293	4.22278	19.5834	0.215631	-8.23083	5e-05	hypothetical protein
AAEL001294	5.2442	23.1832	0.226207	-8.07721	5e-05	hypothetical protein
AAEL001295	10.9744	23.8176	0.460769	-4.55248	5e-05	hypothetical protein
AAEL001296	37.6052	157.531	0.238716	-7.90331	5e-05	hypothetical protein
AAEL001297	6.23342	76.8996	0.0810592	-13.4385	5e-05	hypothetical protein
AAEL001298	0.0200905	0	Inf	0	1	hypothetical protein
AAEL001299	0.376542	1.99821	0.18844	-7.09327	5e-05	hypothetical protein
AAEL001300	22.0448	14.3165	1.53982	2.56985	0.0002	hypothetical protein
AAEL001301	0.149375	20.0248	0.0074595	-6.36851	0.00745	hypothetical protein
AAEL001302	16.5808	30.1239	0.55042	-0.809281	0.2394	expressed protein (HR39)
AAEL001303	0.0139384	0.012591	1.10701	0	1	Odorant receptor 13a, putative
AAEL001304	6.09066	7.54209	0.807556	-1.23748	0.07615	nuclear hormone receptor ftz-f1 beta
AAEL001305	3.66561	2.7543	1.33087	1.11616	0.111	hypothetical protein
AAEL001306	16.3577	0.452753	36.1294	10.1471	5e-05	hypothetical protein
AAEL001307	0.736386	9.3978	0.0783573	-8.78937	5e-05	SEC14, putative
AAEL001308	17.2821	1.63392	10.5771	10.9342	5e-05	CRAL/TRIO domain-containing protein
AAEL001309	0.178929	1.00115	0.178723	-1.75643	0.05035	hypothetical protein
AAEL001310	0	0	NA	0	1	Odorant receptor 92a, putative
AAEL001312	9.00542	10.2424	0.879229	-0.744099	0.29045	cytochrome P450
AAEL001313	9.15814	3.81482	2.40067	3.84179	5e-05	hypothetical protein
AAEL001314	69.7784	70.369	0.991607	-0.05006	0.9435	hypothetical protein
AAEL001315	28.7207	4.47126	6.4234	10.3257	5e-05	hypothetical protein
AAEL001316	0.938216	2.89365	0.324233	-3.45442	5e-05	hypothetical protein
AAEL001317	19.3314	12.299	1.57179	2.6566	0.00025	DEAD box ATP-dependent RNA helicase
AAEL001318	0.0922829	13.4458	0.00686332	-7.33156	0.0082	CRAL/TRIO domain-containing protein
AAEL001319	0.570715	2.57276	0.22183	-3.21183	0.00115	hypothetical protein
AAEL001320	1.30903	4.54884	0.287772	-5.27119	5e-05	cytochrome P450
AAEL001321	26.3692	7.6881	3.42987	7.01634	5e-05	Transcription factor dp
AAEL001322	11.8238	3.93133	3.00758	6.31793	5e-05	hypothetical protein
AAEL001323	5.9501	1.65509	3.59503	5.23969	5e-05	hypothetical protein
AAEL001324	21.9301	7.03732	3.11626	6.57756	5e-05	replication factor C large subunit, putative
AAEL001325	9.09991	2.57567	3.53303	5.59866	5e-05	hypothetical protein
AAEL001326	8.97179	2.34846	3.82029	5.57432	5e-05	hypothetical protein
AAEL001327	2.38855	0	Inf	NA	5e-05	hypothetical protein
AAEL001328	2.98293	1.67449	1.7814	2.0258	0.00575	hypothetical protein
AAEL001329	18.0202	25.9245	0.695103	-2.14461	0.00245	mitochondrial carrier protein
AAEL001330	0.0440225	0.588647	0.0747859	-0.510903	0.33215	zinc metalloproteinase
AAEL001331	13.2926	32.0918	0.414205	-5.15169	5e-05	mannose-1-phosphate guanyltransferase
AAEL001332	6.36451	5.83506	1.09074	0.515533	0.46425	hypothetical protein
AAEL001333	0.122176	0	Inf	0	1	protein arginine n-methyltransferase 1, putative
AAEL001334	19.2743	28.8004	0.669237	-1.57515	0.02715	geranylgeranyl transferase type ii beta subunit
AAEL001335	0.0279187	0.0485745	0.57476	0	1	hypothetical protein
AAEL001336	43.3475	195.128	0.222149	-8.42029	5e-05	charged multivesicular body protein 2a
AAEL001338	1.75111	2.45251	0.714007	-1.33267	0.05905	helix-loop-helix transcription factor
AAEL001339	43.0847	21.966	1.96143	3.87091	5e-05	hypothetical protein
AAEL001340	0.266288	0.554244	0.480453	-2.52296	0.0009	hypothetical protein
AAEL001341	17.8355	25.8756	0.689279	-1.26814	0.07255	hypothetical protein
AAEL001342	0.0150661	0	Inf	0	1	hypothetical protein
AAEL001343	2.75826	0.851516	3.23923	4.19932	5e-05	hypothetical protein
AAEL001344	0.0593013	0	Inf	0	1	pair-rule protein odd-paired
AAEL001345	0.0230744	0.0159751	1.4444	0	1	hypothetical protein
AAEL001346	0.199304	3.38219	0.0589275	-7.15211	5e-05	hypothetical protein
AAEL001347	0.50128	0.0982829	5.10038	2.63951	0.0083	hypothetical protein
AAEL001348	2.10808	0.0644344	32.7167	3.20049	0.08235	hypothetical protein
AAEL001349	0.509505	0.0500279	10.1844	3.67615	0.0029
AAEL001350	19.2387	13.3047	1.44601	2.19215	0.00195	hypothetical protein
AAEL001351	10.3174	13.8192	0.746599	-1.62386	0.02195	hypothetical protein
AAEL001352	104.098	43.9996	2.36589	4.68918	5e-05	scaffold attachment factor b
AAEL001354	44.5058	69.2519	0.642665	-1.75713	0.01475	hypothetical protein
AAEL001355	25.4293	287.175	0.0885498	-13.7716	5e-05	hypothetical protein
AAEL001356	41.2126	117.583	0.350498	-4.38526	5e-05	RNA-binding protein
AAEL001357	28.826	2.5922	11.1203	13.1068	5e-05	hypothetical protein
AAEL001358	7.14864	6.98964	1.02275	0.127986	0.8516	hypothetical protein
AAEL001359	12.0907	3.41371	3.54181	6.56849	5e-05	hypothetical protein
AAEL001360	51.5218	27.684	1.86107	3.47268	5e-05	coronin
AAEL001361	15.0407	6.56524	2.29096	4.6982	5e-05
AAEL001362	138.182	8.87797	15.5646	7.31037	5e-05	hypothetical protein
AAEL001363	59.5585	18.2069	3.2712	6.60315	5e-05	small nuclear ribonucleoprotein Sm D1, putative
AAEL001364	0.136147	0.390592	0.348566	0	1	glucosyl/glucuronosyl transferases
AAEL001365	1.11788	1.00398	1.11345	0.41326	0.5608	glucosyl/glucuronosyl transferases
AAEL001366	20.556	10.5504	1.94836	3.58978	5e-05	hypothetical protein
AAEL001367	3.41454	1.08502	3.14698	6.03758	5e-05	type iv inositol 5-phosphatase
AAEL001368	0.193103	0.187269	1.03115	0	1	kek1
AAEL001369	10.4873	1.41644	7.40398	6.8614	5e-05	hypothetical protein
AAEL001370	2.84523	0.580961	4.89745	5.88497	5e-05	muscle-specific tyrosine kinase receptor
AAEL001371	17.573	17.9467	0.979177	-0.12512	0.85885	pre-mrna cleavage factor im, 25kD subunit
AAEL001372	46.5699	26.2495	1.77413	3.13445	5e-05	sentrin/sumo-specific protease senp7
AAEL001373	0.195469	0.160995	1.21413	0	1	lim homeobox protein
AAEL001374	0.137301	0.0677374	2.02696	0	1
AAEL001375	145.678	616.247	0.236395	-7.92468	5e-05	Y-box binding protein
AAEL001376	107.919	162.976	0.662177	-1.87877	0.00825	hypothetical protein
AAEL001377	147.848	88.2268	1.67577	1.7265	0.0181	hypothetical protein
AAEL001378	37.1681	30.1269	1.23372	1.19513	0.08705	spermine synthase
AAEL001379	26.1327	37.104	0.70431	-2.00916	0.0043	hypothetical protein
AAEL001380	0.337184	0.0368993	9.13795	0	1	lim homeobox protein
AAEL001381	13.4779	14.891	0.905104	-0.585367	0.40985	sphingomyelin synthetase
AAEL001382	35.7339	17.3247	2.0626	4.11405	5e-05	small nuclear ribonucleoprotein sm d1
AAEL001383	6.60893	9.5075	0.695128	-1.52797	0.03165	hypothetical protein
AAEL001384	8.13713	5.02639	1.61888	2.84602	0.0001	triple functional domain, trio
AAEL001385	30.9656	122.286	0.253223	-7.6556	5e-05	hypothetical protein
AAEL001386	2.80133	2.70491	1.03565	0.102634	0.8821	hypothetical protein
AAEL001387	11.0911	3.49574	3.17275	6.67506	5e-05	hypothetical protein
AAEL001388	34.1445	43.1569	0.791171	-1.36762	0.05055	hypothetical protein
AAEL001389	33.3121	39.7663	0.837697	-0.974351	0.16015	hypothetical protein
AAEL001390	0.918269	0.541015	1.69731	0.853632	0.22075	hypothetical protein
AAEL001391	1.64108	10.2248	0.1605	-8.25695	5e-05	hypothetical protein
AAEL001392	0.875152	31.4177	0.0278554	-5.21379	0.0082	hypothetical protein
AAEL001393	68.6224	25.6327	2.67714	5.51358	5e-05	triple functional domain, trio
AAEL001394	5.38157	27.0307	0.199091	-9.20884	5e-05	hypothetical protein
AAEL001395	13.3247	5.86613	2.27146	4.72853	5e-05	suppression of tumorigenicity
AAEL001396	29.8452	90.2884	0.330554	-4.78272	5e-05	mandelate racemase
AAEL001397	16.5819	17.3522	0.955608	-0.256966	0.7102	ribonuclease
AAEL001398	56.5896	4.42763	12.781	14.0492	5e-05	guanine nucleotide exchange factor
AAEL001399	15.1265	3.35569	4.50772	8.61894	5e-05	hypothetical protein
AAEL001400	37.5562	20.964	1.79146	2.56487	0.0006	DNA-directed RNA polymerases III 12.5 kDa polypeptide, putative
AAEL001401	17.4103	1.28719	13.5258	11.2456	5e-05	hypothetical protein
AAEL001402	26.5955	0.909741	29.2341	13.1716	5e-05	hypothetical protein
AAEL001403	3.37693	7.00488	0.482082	-3.23864	5e-05	hypothetical protein
AAEL001404	0.468813	0.140907	3.32711	3.00844	0.00105	hypothetical protein
AAEL001405	22.0073	26.0531	0.844709	-1.00327	0.15565	clathrin coat assembly protein
AAEL001406	22.9816	19.2543	1.19358	1.00699	0.151	hypothetical protein
AAEL001407	16.4337	2.71849	6.04516	8.98297	5e-05	cdk4/6
AAEL001408	0.937293	1.20321	0.778994	-0.437773	0.5415	hypothetical protein
AAEL001409	11.7069	11.6138	1.00802	0.0471188	0.9474	hypothetical protein
AAEL001410	11.0157	4.11252	2.67858	3.24774	5e-05	snf2 histone linker phd ring helicase
AAEL001411	41.5691	139.23	0.298564	-6.78458	5e-05	myosin heavy chain, nonmuscle or smooth muscle
AAEL001412	22.1685	12.5621	1.76471	3.0938	5e-05	hypothetical protein
AAEL001413	3.21186	2.41925	1.32763	1.21632	0.0836	hypothetical protein
AAEL001414	25.2258	1.47194	17.1378	12.7709	5e-05	hypothetical protein
AAEL001415	1.68567	3.26865	0.515708	-0.992976	0.15885	hypothetical protein
AAEL001416	25.1878	23.4381	1.07465	0.186241	0.782	hypothetical protein
AAEL001417	1.68429	0.0952946	17.6746	3.46448	0.02905	hypothetical protein
AAEL001418	0	1.2139	0	NA	5e-05	hypothetical protein
AAEL001419	3.14241	13.9632	0.225049	-8.14	5e-05	nocturnin
AAEL001420	78.1276	1.7571	44.4639	17.0466	5e-05	hypothetical protein
AAEL001421	61.7386	139.105	0.443827	-4.50302	5e-05	high density lipoprotien binding protein / vigilin
AAEL001422	39.6734	44.9334	0.882938	-0.544495	0.42915	proteasome inhibitor
AAEL001423	19.0642	63.3953	0.300719	-6.80432	5e-05	acid phosphatase-1
AAEL001424	25.0272	26.8009	0.933819	-0.40397	0.5675	mitochondrial inner membrane protease subunit
AAEL001425	23.1607	3.82703	6.05187	8.88533	5e-05	hypothetical protein
AAEL001426	11.6107	5.87148	1.97747	3.90084	5e-05	poly(a)-specific ribonuclease (deadenylation nuclease)
AAEL001427	17.9732	142.966	0.125717	-11.6569	5e-05	short-chain dehydrogenase
AAEL001428	0.251572	0.118808	2.11747	0	1	transcription factor Hairy, putative
AAEL001429	0.128383	0.00963336	13.3269	0	1	amino acid transporter
AAEL001430	0	0	NA	0	1	hypothetical protein
AAEL001431	10.4818	9.26055	1.13188	0.732452	0.3051
AAEL001432	174.198	423.714	0.411122	-4.94196	5e-05	protein disulfide isomerase
AAEL001433	2.29133	0.22668	10.1082	8.3146	5e-05	fgf receptor activating protein
AAEL001434	13.3069	9.62252	1.38289	1.8832	0.008	coronin
AAEL001435	0.262432	3.03827	0.0863755	-5.70113	5e-05	Sptzle 2 (Spz2)
AAEL001436	12.4264	1.58216	7.85407	10.8955	5e-05	hypothetical protein
AAEL001437	0.238776	1.25635	0.190055	-3.54778	0.0005	hypothetical protein
AAEL001438	1.19748	1.87958	0.6371	-2.32341	0.001	hypothetical protein
AAEL001439	2.51369	0.973724	2.58152	2.62695	0.00145	mitochondrial ribosomal protein, L22, putative
AAEL001440	34.5545	12.8709	2.6847	5.36351	5e-05
AAEL001442	9.57673	0.155163	61.7204	15.1098	5e-05	map-kinase activating death domain protein (madd)/denn/aex-3(c.elegans)
AAEL001443	0	0	NA	0	1	hypothetical protein
AAEL001444	0.524159	0.00866871	60.4656	2.6974	0.21105	hypothetical protein
AAEL001446	14.5052	78.6981	0.184314	-9.5347	5e-05	testis-specific protein pbs13 (t-complex 11 )
AAEL001447	26.0333	44.9437	0.579242	-3.03989	5e-05	hypothetical protein
AAEL001448	37.0486	30.2982	1.2228	1.13582	0.1047	hypothetical protein
AAEL001449	5.98154	2.85363	2.09612	3.59305	5e-05	hypothetical protein
AAEL001451	7.09633	7.49893	0.946312	-0.236956	0.733	DNA repair protein Rad62, putative
AAEL001452	0	0	NA	0	1	hypothetical protein
AAEL001453	0.194738	0.178211	1.09274	0	1	hypothetical protein
AAEL001455	2.70043	1.61802	1.66897	2.65675	0.0004
AAEL001456	0.0818814	0	Inf	0	1	hypothetical protein
AAEL001457	0.0460329	0.186759	0.246483	0	1	guanylatte cyclase alpha 1 subunit
AAEL001458	2.57573	0	Inf	NA	5e-05	heparan sulfate sulfotransferase
AAEL001459	1.48383	2.87966	0.51528	-2.93345	0.00015	deltex, putative
AAEL001460	12.519	10.2005	1.22729	0.197228	0.7758	hypothetical protein
AAEL001461	0.323524	0.0486038	6.65635	0	1	oxidoreductase
AAEL001463	2.89277	0.481442	6.00855	3.2389	0.00145	hypothetical protein
AAEL001464	4.90873	9.13806	0.537174	-3.46044	5e-05	hypothetical protein
AAEL001465	3.39671	4.34322	0.782072	-1.12442	0.10805	protein-l-isoaspartate o-methyltransferase
AAEL001466	2.62107	4.69733	0.557991	-2.25147	0.00225	hypothetical protein
AAEL001467	2.13541	3.38894	0.630111	-2.74442	0.0002	sdk-P1
AAEL001469	0.0310775	0	Inf	0	1	kek1
AAEL001470	8.39072	3.70552	2.26438	4.66241	5e-05	poly(adp-ribose) glycohydrolase
AAEL001471	25.811	102.299	0.252309	-7.56124	5e-05	hypothetical protein
AAEL001472	15.0569	3.69159	4.0787	7.93669	5e-05	phosphatidyltransferase
AAEL001473	15.5432	12.8092	1.21344	1.11927	0.11455	dynamin-associated protein
AAEL001474	0.0539284	0	Inf	0	1	hypothetical protein
AAEL001475	0.883041	4.17969	0.211269	-6.22278	5e-05	hypothetical protein
AAEL001476	28.8645	190.177	0.151777	-10.5318	5e-05	hypothetical protein
AAEL001477	0.629262	5.09688	0.12346	-11.2554	5e-05	laminin alpha-1, 2 chain
AAEL001478	2.93586	2.76907	1.06023	0.334383	0.6307
AAEL001479	62.8684	82.6656	0.760515	-1.501	0.03535	protoheme ix farnesyltransferase
AAEL001480	19.2803	35.898	0.537086	-3.52935	5e-05	phosphoglucomutase
AAEL001481	2.2181	19.802	0.112014	-9.45128	5e-05	hypothetical protein
AAEL001482	14.2052	2.4308	5.84384	4.9573	5e-05	hypothetical protein
AAEL001483	0.159499	0.0943373	1.69073	0	1	hypothetical protein
AAEL001484	92.1914	114.33	0.806362	-1.18637	0.08835	chromosome region maintenance protein 1/exportin
AAEL001485	1.07483	0.0821591	13.0823	4.29896	0.0008	hypothetical protein
AAEL001486	0	0	NA	0	1	hypothetical protein
AAEL001487	0	0	NA	0	1	hypothetical protein
AAEL001488	112.02	87.2907	1.2833	1.07846	0.1209	ribosomal protein L15
AAEL001490	4.04571	8.35618	0.484158	-3.49012	5e-05	acylphosphatase, putative
AAEL001491	4.11115	0.470995	8.72865	5.528	5e-05	hypothetical protein
AAEL001492	17.0228	12.6971	1.34068	1.73953	0.0139	cgmp-dependent 3,5-cyclic phosphodiesterase
AAEL001493	1.7294	0.23464	7.37044	1.76716	0.0844	hypothetical protein
AAEL001494	0.166948	11.0165	0.0151544	-13.0601	5e-05	hypothetical protein
AAEL001495	146.09	23.1543	6.30941	10.0404	5e-05	hypothetical protein
AAEL001496	8.05554	4.54909	1.7708	3.21921	5e-05	transcription elongation factor s-ii
AAEL001497	10.6819	18.679	0.571867	-3.22695	5e-05
AAEL001498	1.03793	17.5108	0.0592737	-13.3566	5e-05	hypothetical protein
AAEL001500	1.3559	0.601101	2.25569	2.35102	0.003	insulinprotein enhancer protein isl
AAEL001501	60.9172	175.056	0.347987	-5.90329	5e-05	anamorsin, putative
AAEL001502	69.6729	164.618	0.42324	-3.75316	5e-05	hypothetical protein
AAEL001503	46.2763	135.122	0.342478	-5.84348	5e-05	sodium/hydrogen exchanger 3 (nhe3)
AAEL001504	2.27947	34.794	0.0655133	-13.505	5e-05	Dual specificity tyrosine-phosphorylation-regulated kinase
AAEL001505	8.23363	20.4038	0.403534	-5.31931	5e-05	hypothetical protein
AAEL001506	22.4048	4.43788	5.04854	9.2001	5e-05	U3 small nucleolar ribonucleoprotein protein mpp10
AAEL001507	15.5524	19.6523	0.791378	-1.35818	0.05615	hypothetical protein
AAEL001508	1.84945	4.56198	0.405405	-4.02101	5e-05	hypothetical protein
AAEL001509	18.0084	65.5673	0.274655	-7.13492	5e-05	hypothetical protein
AAEL001510	0	0.0287273	0	0	1	Odorant receptor 94b, putative
AAEL001511	851.841	78.693	10.8249	13.1309	5e-05	hypothetical protein
AAEL001512	11.9438	0	Inf	NA	0.0007	hypothetical protein
AAEL001513	0.138715	0.43924	0.315807	-2.96877	0.00085	wd-repeat protein
AAEL001514	0.050016	35.2929	0.00141717	-4.88856	0.1888	hypothetical protein
AAEL001515	34.5534	20.8008	1.66116	2.99795	5e-05	Bcl-2 associated protein, putative
AAEL001516	12.7483	26.8607	0.474608	-4.18563	5e-05	vesicle associated protein, putative
AAEL001517	1.42767	0.301156	4.74063	4.46947	5e-05	carboxylesterase
AAEL001518	5.82101	5.2793	1.10261	0.572744	0.4116
AAEL001519	5.0827	55.5568	0.0914866	-13.3175	5e-05	hypothetical protein
AAEL001520	37.7188	14.8509	2.53983	5.38269	5e-05	hypothetical protein
AAEL001521	1.8874	0.93265	2.0237	2.04472	0.00915	death executioner Bcl-2, putative
AAEL001522	0.124553	0.0555689	2.24142	0	1	hypothetical protein
AAEL001523	3.91932	10.62	0.369051	-5.2702	5e-05	secretory Phospholipase A2, putative
AAEL001524	2.11349	1.14162	1.85131	1.59048	0.03175	rab23
AAEL001525	12.674	14.4173	0.879083	-0.766977	0.27645	hypothetical protein
AAEL001526	27.7151	11.7563	2.35747	4.99436	5e-05	zinc finger protein
AAEL001527	1.22571	1.89225	0.647753	-0.993192	0.1589	hypothetical protein
AAEL001528	3.7845	9.5603	0.395856	-4.16467	5e-05	hypothetical protein
AAEL001529	7.06406	12.5426	0.563205	-0.518443	0.43365	hypothetical protein
AAEL001530	3.80596	1.21554	3.13109	5.64165	5e-05
AAEL001531	5.85021	15.7775	0.370794	-2.19311	0.0069	hypothetical protein
AAEL001532	21.5845	450.623	0.0478992	-17.3326	5e-05	fad nad binding oxidoreductases
AAEL001533	0.0634354	3.80342	0.0166785	-6.68639	0.0018	glucosyl/glucuronosyl transferases
AAEL001534	0	0	NA	0	1	hypothetical protein
AAEL001535	6.17637	1.31495	4.69704	1.64939	0.06	hypothetical protein
AAEL001536	0.945105	2.06459	0.457769	-2.19154	0.0047	homeobox protein abdominal-A, putative
AAEL001537	0.207922	0	Inf	0	1	bax inhibitor
AAEL001538	3.01042	7.99475	0.37655	-2.10231	0.0077	hypothetical protein
AAEL001539	14.3368	19.0649	0.752	-1.6953	0.01515	hypothetical protein
AAEL001540	21.8458	4.99858	4.3704	8.40852	5e-05	ubiquitin specific protease
AAEL001541	3.91921	4.17642	0.938414	-0.336563	0.63265	component of oligomeric golgi complex
AAEL001542	0.387669	0.0745328	5.20132	0	1	voltage and ligand gated potassium channel
AAEL001543	1.05702	1.23584	0.855305	-0.762878	0.27595	hypothetical protein
AAEL001544	8.46008	6.68133	1.26623	0.92431	0.1908	hypothetical protein
AAEL001545	5.05156	3.75318	1.34594	1.33332	0.06345	hypothetical protein
AAEL001546	9.88908	15.3668	0.643535	-2.5098	0.0005	protein phosphatase 1 regulatory inhibitor subunit 16a
AAEL001547	6.37189	0.383095	16.6327	4.76556	0.0006	hypothetical protein
AAEL001548	16.6524	169.982	0.0979657	-13.1537	5e-05	glucosyl/glucuronosyl transferases
AAEL001549	30.1941	36.5428	0.826267	-1.03764	0.13705	protein kinase c
AAEL001550	0.0104743	0.0565651	0.185172	0	1	hypothetical protein
AAEL001551	13.8728	3.13199	4.42939	7.45168	5e-05	hypothetical protein
AAEL001552	0.278201	0	Inf	0	1	hypothetical protein
AAEL001553	0.0209486	6.287	0.00333205	-4.47564	0.18995	hypothetical protein
AAEL001554	11.4612	2.64949	4.32581	1.48039	0.0751
AAEL001555	0	0	NA	0	1	hypothetical protein
AAEL001556	6.52226	17.128	0.380795	-5.6139	5e-05	hypothetical protein
AAEL001557	46.527	60.0439	0.774883	-1.38733	0.05095	mucolipin
AAEL001558	19.6611	18.9818	1.03579	0.133473	0.84955	hypothetical protein
AAEL001559	15.9359	0.0532493	299.27	6.39751	0.0277	hypothetical protein
AAEL001560	1.92934	0	Inf	NA	0.0001	hypothetical protein
AAEL001561	28.2658	85.9687	0.328792	-6.22909	5e-05	hypothetical protein
AAEL001562	12.623	14.3643	0.878776	-0.69604	0.31585	hypothetical protein
AAEL001563	0.866011	2.79154	0.310227	-0.918064	0.3308	hypothetical protein
AAEL001564	7.18362	5.46642	1.31414	1.60988	0.02425	taz protein (tafazzin)
AAEL001565	1.94082	8.45297	0.229602	-7.58013	5e-05	peptidyl-glycine alpha-amidating monooxygenase
AAEL001566	2.07551	2.79663	0.742147	-1.5941	0.0233	bone morphogenetic protein
AAEL001567	12.7075	4.22144	3.01023	6.11388	5e-05	myocyte-specific enhancer factor 2d
AAEL001568	0.0798685	0.49375	0.161759	-0.88923	0.2418	glycine receptor beta precursor, putative
AAEL001569	55.3304	143.376	0.385911	-5.29498	5e-05	hypothetical protein
AAEL001570	4.57985	4.06012	1.12801	0.686284	0.3282	hypothetical protein
AAEL001571	0.0303352	0.0370142	0.819556	0	1	hypothetical protein
AAEL001572	9.38648	1.76838	5.30795	4.4588	0.01195	hypothetical protein
AAEL001573	19.098	23.2928	0.81991	-1.16612	0.09755	hypothetical protein
AAEL001574	30.1777	35.0223	0.861671	-0.819571	0.2451	septin
AAEL001575	19.6526	388.906	0.050533	-17.1169	5e-05	monocarboxylate transporter
AAEL001576	13.0684	48.9515	0.266966	-7.41407	5e-05	hypothetical protein
AAEL001577	0.595882	0.0921747	6.4647	1.27524	0.20995	hypothetical protein
AAEL001578	0.942143	0.0499492	18.862	2.26609	0.2062	hypothetical protein
AAEL001579	39.3535	189.462	0.207712	-2.04957	0.0075	hypothetical protein
AAEL001580	15.2376	3.1699	4.80697	8.57502	5e-05	otefin, putative
AAEL001581	19.4742	21.8718	0.890379	-0.669389	0.3395	hypothetical protein
AAEL001582	1.67583	8.96722	0.186884	-9.34538	5e-05	kinesin
AAEL001583	11.5075	36.0639	0.319086	-6.23216	5e-05	hypothetical protein
AAEL001584	0.575277	10.2294	0.0562376	-12.8879	5e-05	hypothetical protein
AAEL001585	2.77494	3.62716	0.765045	-0.83749	0.24105	hypothetical protein
AAEL001586	4.77829	810.185	0.00589778	-28.8629	5e-05	glucosyl/glucuronosyl transferases
AAEL001587	6.33908	6.64468	0.954008	-0.211706	0.76035	hypothetical protein
AAEL001588	120.375	259.396	0.464059	-3.89239	5e-05	glutamate carboxypeptidase
AAEL001589	1.23024	0.239476	5.13722	2.85059	0.00375	hypothetical protein
AAEL001590	1.98902	1.51948	1.30901	0.992039	0.16265	hypothetical protein
AAEL001591	4.94819	1.42971	3.46097	4.49241	5e-05	zinc finger protein
AAEL001592	0.584335	0.379935	1.53799	1.122	0.11755	hypothetical protein
AAEL001593	94.2555	42.879	2.19817	4.30229	5e-05	glycerol-3-phosphate dehydrogenase
AAEL001594	22.9315	7.21543	3.17812	6.59171	5e-05	hypothetical protein
AAEL001595	6.91079	3.14881	2.19473	4.31958	5e-05	hypothetical protein
AAEL001596	14.6112	21.0321	0.69471	-2.12413	0.00285	hypothetical protein
AAEL001597	11.7273	9.50546	1.23374	0.985753	0.1658	hypothetical protein
AAEL001598	20.0119	6.33444	3.15922	6.6508	5e-05	hypothetical protein
AAEL001599	10.8164	7.60499	1.42228	2.02537	0.00415	hypothetical protein
AAEL001600	11.7655	4.0301	2.91941	5.42348	5e-05	hypothetical protein
AAEL001601	40.6857	6.95324	5.85133	8.57714	5e-05	hypothetical protein
AAEL001602	0.0278112	0.0496059	0.560643	0	1	hypothetical protein
AAEL001603	5.61274	14.9931	0.374355	-5.73593	5e-05	integrin alpha-ps
AAEL001604	14.1456	5.41973	2.61002	5.60482	5e-05	guanine nucleotide exchange factor
AAEL001605	59.4045	54.0558	1.09895	0.523356	0.46055	microtubule binding protein, putative
AAEL001606	54.4746	119.257	0.456783	-4.56265	5e-05
AAEL001607	14.9213	21.0336	0.709403	-1.85741	0.00715	galactose-1-phosphate uridylyltransferase
AAEL001608	0.0963398	0.181171	0.531762	0	1	vitamin K-dependent protein C precursor, putative
AAEL001609	9.75663	0	Inf	NA	5e-05	hypothetical protein
AAEL001610	6.16529	2.71114	2.27406	4.08161	5e-05	hypothetical protein
AAEL001611	0.849687	0	Inf	NA	5e-05	hypothetical protein
AAEL001612	4.237	1.81608	2.33305	4.96165	5e-05	dicer-1
AAEL001613	34.6131	303.809	0.11393	-12.1686	5e-05	organic anion transporter
AAEL001614	3.38392	4.40959	0.7674	-0.644548	0.35845	hypothetical protein
AAEL001615	54.867	12.0032	4.57103	8.55928	5e-05	mitochondrial ribosomal protein, S18C, putative
AAEL001616	15.4796	48.6112	0.318437	-6.3166	5e-05	vesicular-fusion protein nsf
AAEL001617	0.0509985	0	Inf	0	1	hypothetical protein
AAEL001618	8.63313	6.03416	1.43071	2.12552	0.0024	ATP-dependent RNA helicase
AAEL001619	33.0383	18.7281	1.7641	3.28557	5e-05	hypothetical protein
AAEL001620	11.3165	183.245	0.0617561	-12.3739	5e-05	hypothetical protein
AAEL001621	0.82237	0	Inf	NA	5e-05	hypothetical protein
AAEL001622	37.2928	40.3881	0.923361	-0.452471	0.5181	dual specificity mitogen-activated protein kinase kinase MAPKK
AAEL001623	195.797	138.006	1.41876	1.89104	0.0079	proteasome subunit
AAEL001624	4.59023	0.380641	12.0592	2.42347	0.0115	hypothetical protein
AAEL001625	0.650147	0.152614	4.26007	0.871486	0.26695	hypothetical protein
AAEL001626	25.1778	41.3341	0.609129	-2.87108	0.00015	zinc/iron transporter
AAEL001627	4.85322	1163.86	0.00416993	-32.4484	5e-05	UDP-n-acteylglucosamine pyrophosphorylase
AAEL001628	1.80751	0.377762	4.78479	2.53892	0.0089	hypothetical protein
AAEL001629	1.51165	0.43879	3.44504	5.42118	5e-05
AAEL001630	0.378552	0.0162838	23.2472	0	1	hypothetical protein
AAEL001631	4.88604	2.62705	1.8599	2.88779	0.0001	hypothetical protein
AAEL001632	0.212731	0.344345	0.617784	0	1	multicopper oxidase
AAEL001633	0.0362619	0	Inf	0	1	hypothetical protein
AAEL001634	0	0.22643	0	0	1	hypothetical protein
AAEL001635	13.2567	0.808147	16.4038	12.0901	5e-05	hypothetical protein
AAEL001636	58.904	54.0398	1.09001	0.465271	0.51435	nuclear transcription factor, x-box binding 1 (nfx1)
AAEL001637	0.0254011	0	Inf	0	1	hypothetical protein
AAEL001638	15.4671	6.75078	2.29116	4.81353	5e-05	hypothetical protein
AAEL001639	2.16655	3.14979	0.68784	-1.71349	0.01495	hypothetical protein
AAEL001640	0.0165342	0.0582681	0.283761	0	1	multicopper oxidase
AAEL001641	12.3581	1.89812	6.51071	9.64511	5e-05	deoxyribonuclease I, putative
AAEL001642	94.4839	16.9159	5.58551	9.70469	5e-05	6-pyruvoyltetrahydropterin synthase, putative
AAEL001643	1.56791	0.0588462	26.6442	3.00775	0.08235	hypothetical protein
AAEL001644	1.37839	0.980746	1.40545	0.439295	0.4797	hypothetical protein
AAEL001645	4.16724	19.4266	0.214512	-8.72113	5e-05	alkaline ceramidase
AAEL001646	44.5169	329.949	0.134921	-11.2211	5e-05	inward rectifier potassium channel, putative
AAEL001647	10.909	8.57342	1.27242	1.38092	0.0484	hypothetical protein
AAEL001648	6.16268	9.29291	0.663159	-2.42026	0.00075	kinesin family member 21
AAEL001649	19.9152	76.7659	0.259428	-7.67685	5e-05	leucine aminopeptidase
AAEL001650	59.681	9.80991	6.08375	9.85754	5e-05	hypothetical protein
AAEL001651	12.5695	3.02202	4.1593	8.16561	5e-05
AAEL001652	0.119799	0	Inf	0	1	hypothetical protein
AAEL001653	11.9442	12.0725	0.989373	-0.0588605	0.93385	fetal globin-inducing factor
AAEL001654	26.1352	38.0473	0.686913	-2.00712	0.00415	hypothetical protein
AAEL001655	23.1558	5.63142	4.11189	7.74787	5e-05	structural maintenance of chromosomes smc4
AAEL001656	34.6134	330.239	0.104813	-12.6132	5e-05	sodium-dependent phosphate transporter
AAEL001657	6.09835	7.19092	0.848063	-0.962601	0.1724	DEAD box ATP-dependent RNA helicase
AAEL001658	0.898649	0.335315	2.68001	2.39066	0.002	sodium-dependent phosphate transporter
AAEL001659	2.32529	24.5713	0.0946344	-12.4276	5e-05	Misexpression suppressor of ras, putative
AAEL001660	2.48539	0.236812	10.4952	2.5753	0.2062	kv channel-interacting protein 2 (KChIP2), putative
AAEL001661	1.67629	147.384	0.0113736	-9.74638	5e-05	hypothetical protein
AAEL001662	10.6612	8.79189	1.21262	1.03122	0.14505	kinesin family member 21A
AAEL001663	1.64347	0.624057	2.63353	0.894135	0.23915	hypothetical protein
AAEL001664	9.62499	3.65648	2.63231	4.72462	5e-05	hypothetical protein
AAEL001665	0.118862	0	Inf	0	1	hypothetical protein
AAEL001666	38.4813	0.0790797	486.614	16.109	5e-05	hypothetical protein
AAEL001667	29.4232	0.598446	49.166	15.8463	5e-05	multicopper oxidase
AAEL001668	361.856	494.324	0.732022	-1.7471	0.0125	enolase
AAEL001669	0.192331	0.343055	0.560642	0	1	hypothetical protein
AAEL001670	14.6578	22.4261	0.653605	-2.52259	0.0003	hypothetical protein
AAEL001671	0.0878413	0.398328	0.220525	0	1	hypothetical protein
AAEL001672	0.593594	1.01462	0.585041	-1.76015	0.01635	multicopper oxidase
AAEL001673	115.597	94.3004	1.22584	1.11265	0.11505	actin
AAEL001674	0.248339	0	Inf	0	1	serine-type enodpeptidase, putative
AAEL001675	0.00495581	18.1438	0.000273141	-3.12389	0.23305
AAEL001676	0.115681	0.0512895	2.25545	0	1	defective proboscis extension response, putative
AAEL001677	0.174952	158.801	0.00110171	-7.10114	0.06075	hypothetical protein
AAEL001678	0	0	NA	0	1	hypothetical protein
AAEL001679	11.1126	0.3477	31.9603	3.92234	0.02485	hypothetical protein
AAEL001680	0.240482	0.387266	0.620974	0	1	hypothetical protein
AAEL001681	7.42031	0.362678	20.4598	10.057	5e-05	hypothetical protein
AAEL001682	18.6828	48.6496	0.384028	-5.60502	5e-05	nuclear movement protein nudc
AAEL001683	0	115.096	0	NA	5e-05	hypothetical protein
AAEL001684	86.5507	0.160492	539.284	7.34747	0.0865	boule protein, putative
AAEL001685	0	0.0387638	0	0	1	hypothetical protein
AAEL001686	3.87927	0.261335	14.8441	3.44048	0.0865	hypothetical protein
AAEL001687	0.0924013	5.39913	0.0171141	-9.71937	5e-05	adenylate cyclase
AAEL001688	6.70411	6.82609	0.98213	-0.106175	0.88025	hypothetical protein
AAEL001689	0.031124	0.0139676	2.2283	0	1	retinal homeobox protein
AAEL001690	2.2799	0.0655002	34.8075	3.41773	0.0687	serine-type enodpeptidase, putative
AAEL001691	20.0659	0.530105	37.8527	13.1496	5e-05	adenylate cyclase
AAEL001692	0.379766	17.0891	0.0222227	-2.81579	0.1888	hypothetical protein
AAEL001693	17.9322	0.0328078	546.583	4.7347	0.2062	serine-type enodpeptidase, putative
AAEL001694	0.0450753	0.32311	0.139505	0	1	hypothetical protein
AAEL001695	0.615111	3.3092	0.185879	-4.59638	5e-05	orthopedia homeobox protein
AAEL001696	0.12028	0.166974	0.720352	0	1	paired box protein, putative
AAEL001697	0.584996	1.10583	0.529011	-2.00048	0.00705	adenylate cyclase, putative
AAEL001698	33.4714	100.406	0.333361	-6.09687	5e-05	charged multivesicular body protein 4b
AAEL001699	14.5994	12.7539	1.1447	0.797593	0.2575	adenylate cyclase
AAEL001700	22.9026	0.344164	66.5456	6.0827	0.0865	hypothetical protein
AAEL001701	20.8813	0.681479	30.6411	6.82354	5e-05	serine-type enodpeptidase, putative
AAEL001702	5.6943	5.44894	1.04503	0.153753	0.82855	hypothetical protein
AAEL001703	617.005	0.224365	2750.01	13.6597	0.00055	serine-type enodpeptidase, putative
AAEL001704	0	1.16622	0	NA	5e-05	hypothetical protein
AAEL001705	2.64201	2.81441	0.938744	-0.312979	0.6576	odorant response protein ODR-4, putative
AAEL001706	87.8279	29.3436	2.99309	6.39063	5e-05	p15-2a protein, putative
AAEL001707	4.48428	26.1434	0.171526	-10.0114	5e-05	epsilon-trimethyllysine 2-oxoglutarate dioxygenase
AAEL001708	1.58325	41.5269	0.0381259	-11.9976	5e-05	hypothetical protein
AAEL001709	17.2272	5.26024	3.27498	6.87889	5e-05	adaptin, alpha/gamma/epsilon
AAEL001710	3.91917	5.70983	0.68639	-2.10039	0.00365	hypothetical protein
AAEL001711	3.31965	4.53086	0.732675	-1.50998	0.03225	activin receptor type I, putative
AAEL001712	0.0290736	0.0846972	0.343265	0	1	hypothetical protein
AAEL001713	0.167261	0	Inf	0	1	fibrinogen and fibronectin
AAEL001714	0.572285	0.681042	0.840308	-0.193392	0.83205	p15-2a protein, putative
AAEL001715	163.377	227.554	0.71797	-1.81835	0.00895	chaperonin
AAEL001716	12.8039	8.02216	1.59607	2.72179	5e-05	THO complex subunit 2 (Tho2)
AAEL001717	21.2995	7.75159	2.74776	5.5677	5e-05	hypothetical protein
AAEL001718	0	0	NA	0	1	hypothetical protein
AAEL001719	6.69911	3.12089	2.14654	4.41294	5e-05	ATP-dependent RNA helicase
AAEL001720	48.1613	4.23546	11.371	4.26175	0.00055	hypothetical protein
AAEL001722	5.3265	4.25143	1.25287	1.32461	0.0578	hypothetical protein
AAEL001724	1.59923	18.6665	0.0856738	-10.0731	5e-05	hypothetical protein
AAEL001725	13.9572	10.0799	1.38466	1.938	0.0062	hypothetical protein
AAEL001726	0.0158067	0	Inf	0	1	hypothetical protein
AAEL001727	5.89633	1.75556	3.35866	4.11667	5e-05	hypothetical protein
AAEL001728	0	0.0476469	0	0	1	hypothetical protein
AAEL001729	10.0612	8.82058	1.14065	0.774586	0.2706	hypothetical protein
AAEL001730	0.37909	4.31714	0.0878104	-7.61569	5e-05	hypothetical protein
AAEL001731	23.2271	1.93165	12.0245	13.2917	5e-05	Dual specificity tyrosine-phosphorylation-regulated kinase
AAEL001732	0.0670836	0.516642	0.129845	-2.09558	0.0369	candidate tumor suppressor protein
AAEL001733	3.84772	12.583	0.305787	-4.8931	5e-05	vacuolar sorting protein vps29
AAEL001734	2.59316	2.10342	1.23283	0.872645	0.2155	bric-a-brac
AAEL001735	2.59959	0	Inf	NA	5e-05	pupal cuticle protein 78E, putative
AAEL001736	0.046525	0.0281393	1.65338	0	1	hypothetical protein
AAEL001737	4.57044	0.632433	7.22676	7.11437	5e-05	hypothetical protein
AAEL001738	4.81095	0.434703	11.0672	9.59368	5e-05	MRAS2, putative
AAEL001739	1.90799	2.05686	0.927623	-0.289538	0.6772	bric-a-brac
AAEL001740	13.8865	14.9116	0.931255	-0.424764	0.54755	candidate tumor suppressor protein
AAEL001741	0.602603	0.465276	1.29515	0.289485	0.6948	hypothetical protein
AAEL001742	17.2693	28.3553	0.609033	-2.68736	0.00025	hypothetical protein
AAEL001743	0.172563	0	Inf	0	1	pupal cuticle protein 78E, putative
AAEL001744	0.0493466	0.107732	0.45805	0	1	jnk interacting protein (jip)
AAEL001745	0.110114	8.54695	0.0128834	-6.39756	0.00535	candidate tumor suppressor protein
AAEL001746	18.314	8.95252	2.04568	4.06694	5e-05	juvenile hormone resistance protein
AAEL001747	3.15059	13.0608	0.241225	-6.66086	5e-05	hypothetical protein
AAEL001748	57.812	6.65654	8.68499	10.6764	5e-05	hypothetical protein
AAEL001749	29.1291	1.1515	25.2967	11.5903	5e-05	ventrhoid transmembrane protein, putative
AAEL001751	19.0607	4.72996	4.02978	7.78283	5e-05	cyclin
[truncated: 15,803 more rows]

## Sheet: Table S8 Cufflinks isofroms
TranscriptID	FPKM of Adult	FPKM of Larva	FPKM foldchange	wikidescription	InterPro.description	stat	pvalue
[truncated: 18,823 more rows]
